# Supplementary material for: Molecular and morphological characterisation of Diplostomum phoxini (Faust, 1918) with a revised classification and an updated nomenclature of the species-level lineages of Diplostomum (Digenea: Diplostomidae) sequenced worldwide
Source: Parasitology. 2021 Aug 9;148(13):1648–64. doi: 10.1017/S0031182021001372 (PMC8564804; doi:10.1017/S0031182021001372)
Supplement: Supplementary file 1 [file S0031182021001372sup001.zip]

Archive with 8 entries (7 files):
- S0031182021001372sup001/
- S0031182021001372sup001/S0031182021001372sup001.pdf
- S0031182021001372sup001/S0031182021001372sup002.pdf
- S0031182021001372sup001/S0031182021001372sup003.docx
- S0031182021001372sup001/S0031182021001372sup004.docx
- S0031182021001372sup001/S0031182021001372sup005.xlsx
- S0031182021001372sup001/S0031182021001372sup006.docx
- S0031182021001372sup001/S0031182021001372sup007.docx
