# Supplementary material for: Molecular and morphological characterisation of Diplostomum phoxini (Faust, 1918) with a revised classification and an updated nomenclature of the species-level lineages of Diplostomum (Digenea: Diplostomidae) sequenced worldwide
Source: Parasitology. 2021 Aug 9;148(13):1648–64. doi: 10.1017/S0031182021001372 (PMC8564804; doi:10.1017/S0031182021001372)
Supplement: Supplementary file 1 [file S0031182021001372sup001.zip › S0031182021001372sup001/S0031182021001372sup005.xlsx]

## Sheet: Table S3
Online Resource Table S5. Summary data for cox1 sequences for Diplostomum spp. retrieved from GenBank (29 June 2021). Re-identified/re-classified isolates are indicated in red and isolates with updated the species/lineage definitions are indicated in blue here and in Figure S2
Species/Lineage	Name on GenBank	Isolate	GenBank ID	Life-cycle stage	Site in host (metacercaria)	Host	Host family	Country	Locality	Source
Diplostomum ardeae
	Diplostomum ardeae	MSB:Para:30692	KR271033	Adult		Ardea herodias	Ardeidae	Canada	Quebec, Montreal	Locke et al. (2015)
	Diplostomum ardeae	D.Nn.ANA.1.2 HOSL202-18	MT259035	Adult		Nycticorax nycticorax	Ardeidae	Puerto Rico	Yauco	Locke et al. (2020)
	Diplostomum ardeae	D.Nn.ANA.1.2	MT324592	Adult		Nycticorax nycticorax	Ardeidae	Puerto Rico	Western Puerto Rico, Yauco, Highway 2	Locke et al. (2020)
	Diplostomum ardeae	D.Nn.ANA.1.1	MT324593	Adult		Nycticorax nycticorax	Ardeidae	Puerto Rico	Western Puerto Rico, Yauco, Highway 2	Locke et al. (2020)
Diplostomum adamsi (syn. D. baeri sensu Galazzo et al., 2002)
	Diplostomum baeri	BOLD:AAF5054	FJ477194	Adult (exp.)		Larus delawarensis fed Perca flavescens	Laridae/Percidae	Canada	Montreal	Moszczynska et al. (2009)
	Diplostomum baeri	D.LH.B07.P.6.6	HM064666	Metacercaria	Vitreous humour/Non-lens (eye)/Vitreous humour	Perca flavescens	Percidae	Canada	Beauharnois	Locke et al. (2010a)
	Diplostomum baeri	BOLD:AAF5054	GQ292501	Adult		Larus sp.	Laridae	Canada	Montreal	Locke et al. (2010a)
	Diplostomum baeri	BOLD:AAF5054	GQ292502	Adult		Larus sp.	Laridae	Canada	Montreal	Locke et al. (2010a)
	Diplostomum baeri	D.RH.2.P.12.1	HM064664	Metacercaria	Vitreous humour/Non-lens (eye)/Vitreous humour	Perca flavescens	Percidae	Canada	Pointe Dupuis	Locke et al. (2010b)
	Diplostomum baeri	D.LH.YAM.P.17.1	HM064661	Metacercaria	Vitreous humour/Non-lens (eye)/Vitreous humour	Perca flavescens	Percidae	Canada	Yamachiche	Locke et al. (2010b)
	Diplostomum baeri	D.LH.1.P.5.1	HM064665	Metacercaria	Vitreous humour/Non-lens (eye)/Vitreous humour	Perca flavescens	Percidae	Canada	West of Creg Quay Marina	Locke et al. (2010b)
	Diplostomum baeri	D.LRH.S.P.19.1	HM064662	Metacercaria	Vitreous humour/Non-lens (eye)/Vitreous humour	Perca flavescens	Percidae	Canada	Iles aux Sables	Locke et al. (2010b)
	Diplostomum baeri	D.RH.D.P.11.1	HM064663	Metacercaria	Vitreous humour/Non-lens (eye)/Vitreous humour	Perca flavescens	Percidae	Canada	Dorval Island	Locke et al. (2010b)
	Diplostomum baeri	D.IN.1.P.L45W.V44	HM064660	Adult (exp.)		Larus delawarensis fed Perca flavescens	Laridae/Percidae	Canada	West of Creg Quay Marina	Locke et al. (2010b)
	Diplostomum baeri	D.RH.B07.P.6.4	KR271055	Metacercaria	Non-lens (eye)/Vitreous humour	Perca flavescens	Percidae	Canada	Beauharnois	Locke et al. (2015)
	Diplostomum baeri	D.RH.B07.P.6.5	KR271052	Metacercaria	Non-lens (eye)/Vitreous humour	Perca flavescens	Percidae	Canada	Beauharnois	Locke et al. (2015)
	Diplostomum baeri	D.LH.B07.P.6.1	KR271058	Metacercaria	Non-lens (eye)/Vitreous humour	Perca flavescens	Percidae	Canada	Beauharnois	Locke et al. (2015)
	Diplostomum baeri	D.LH.B07.P.6.9	KR271036	Metacercaria	Non-lens (eye)/Vitreous humour	Perca flavescens	Percidae	Canada	Beauharnois	Locke et al. (2015)
	Diplostomum baeri	D.LH.B.P.10.3	KR271042	Metacercaria	Non-lens (eye)/Vitreous humour	Perca flavescens	Percidae	Canada	Beauharnois	Locke et al. (2015)
	Diplostomum baeri	D.LH.B.P.10.4	KR271040	Metacercaria	Non-lens (eye)/Vitreous humour	Perca flavescens	Percidae	Canada	Beauharnois	Locke et al. (2015)
	Diplostomum baeri	D.LH.B.P.10.5	KR271050	Metacercaria	Non-lens (eye)/Vitreous humour	Perca flavescens	Percidae	Canada	Beauharnois	Locke et al. (2015)
	Diplostomum baeri	D.RH.2.P.12.3	KR271044	Metacercaria	Non-lens (eye)/Vitreous humour	Perca flavescens	Percidae	Canada	Pointe Dupuis	Locke et al. (2015)
	Diplostomum baeri	D.RH.2.P.12.4	KR271046	Metacercaria	Non-lens (eye)/Vitreous humour	Perca flavescens	Percidae	Canada	Pointe Dupuis	Locke et al. (2015)
	Diplostomum baeri	D.LH.2.P.12.1	KR271049	Metacercaria	Non-lens (eye)/Vitreous humour	Perca flavescens	Percidae	Canada	Pointe Dupuis	Locke et al. (2015)
	Diplostomum baeri	D.LH.2.P.12.4	KR271057	Metacercaria	Non-lens (eye)/Vitreous humour	Perca flavescens	Percidae	Canada	Pointe Dupuis	Locke et al. (2015)
	Diplostomum baeri	LSF1.0911.PEFL.2.LH.3	KR271061	Metacercaria	Non-lens (eye)/Vitreous humour	Perca flavescens	Percidae	Canada	West of Creg Quay Marina	Locke et al. (2015)
	Diplostomum baeri	LSF1.0911.PEFL.2.LH.5	KR271054	Metacercaria	Non-lens (eye)/Vitreous humour	Perca flavescens	Percidae	Canada	West of Creg Quay Marina	Locke et al. (2015)
	Diplostomum baeri	D.LH.Pf.QBB.2.1	KR271060	Metacercaria	Non-lens (eye)/Vitreous humour	Perca flavescens	Percidae	Canada	Birch Bay	Locke et al. (2015)
	Diplostomum baeri	D.LH.Pf.QBB.1.1	KR271035	Metacercaria	Non-lens (eye)/Vitreous humour	Perca flavescens	Percidae	Canada	Birch Bay	Locke et al. (2015)
	Diplostomum baeri	LSF1.0611.PEFL.22.L.3	KR271037	Metacercaria	Non-lens (eye)/Vitreous humour	Perca flavescens	Percidae	Canada	West of Creg Quay Marina	Locke et al. (2015)
	Diplostomum baeri	LSF1.0611.PEFL.38.R.1	KR271059	Metacercaria	Non-lens (eye)/Vitreous humour	Perca flavescens	Percidae	Canada	West of Creg Quay Marina	Locke et al. (2015)
	Diplostomum baeri	LSF1.0911.PEFL.9.L.1	KR271039	Metacercaria	Non-lens (eye)/Lensb	Perca flavescens	Percidae	Canada	West of Creg Quay Marina	Locke et al. (2015)
	Diplostomum baeri	cq0910.pefl39.rh.d1	KR271034	Metacercaria	Non-lens (eye)/Vitreous humour	Perca flavescens	Percidae	Canada	West of Creg Quay Marina	Locke et al. (2015)
	Diplostomum baeri	D.RH.B07.P.6.3	KR271063	Metacercaria	Non-lens (eye)/Vitreous humour	Perca flavescens	Percidae	Canada	Beauharnois	Locke et al. (2015)
	Diplostomum baeri	D.IN.1.P.L45W.1	KR271056	Adult (exp.)		Larus delawarensis fed Perca flavescens	Laridae/Percidae	Canada	West of Creg Quay Marina	Locke et al. (2015)
	Diplostomum baeri	D.IN.1.P.L45W.4	KR271045	Adult (exp.)		Larus delawarensis fed Perca flavescens	Laridae/Percidae	Canada	West of Creg Quay Marina	Locke et al. (2015)
	Diplostomum baeri	D.RH.2.P.5.1	KR271041	Metacercaria	Non-lens (eye)/Vitreous humour	Perca flavescens	Percidae	Canada	Pointe Dupuis	Locke et al. (2015)
	Diplostomum baeri	D.RH.2.P.10.1	KR271051	Metacercaria	Non-lens (eye)/Vitreous humour	Perca flavescens	Percidae	Canada	Pointe Dupuis	Locke et al. (2015)
	Diplostomum baeri	D.RH.S.P.12.1	KR271047	Metacercaria	Non-lens (eye)/Vitreous humour	Perca flavescens	Percidae	Canada	Iles aux Sables	Locke et al. (2015)
	Diplostomum baeri	D.RH.S.P.12.2	KR271062	Metacercaria	Non-lens (eye)/Vitreous humour	Perca flavescens	Percidae	Canada	Iles aux Sables	Locke et al. (2015)
	Diplostomum baeri	D.LRH.S.P.19.2	KR271043	Metacercaria	Non-lens (eye)/Vitreous humour	Perca flavescens	Percidae	Canada	Iles aux Sables	Locke et al. (2015)
	Diplostomum baeri	D.RH.D.P.11.2	KR271038	Metacercaria	Non-lens (eye)/Vitreous humour	Perca flavescens	Percidae	Canada	Dorval Island	Locke et al. (2015)
	Diplostomum baeri	D.RH.B.P.4.2	KR271048	Metacercaria	Non-lens (eye)/Vitreous humour	Perca flavescens	Percidae	Canada	Beauharnois	Locke et al. (2015)
	Diplostomum baeri	D.IN.1.P.L45W.V43	KR271053	Adult (exp.)		Larus delawarensis fed Perca flavescens	Laridae/Percidae	Canada	West of Creg Quay Marina	Locke et al. (2015)
	Diplostomum baeri	68D-T1	MF142227	Metacercaria	Retina	Perca flavescens	Percidae	USA	Douglas Lake, Michigan	Ubels et al. (2018)
	Diplostomum baeri	65D-T2	MF142226	Metacercaria	Retina	Perca flavescens	Percidae	USA	Douglas Lake, Michigan	Ubels et al. (2018)
	Diplostomum baeri	65D-T1	MF142225	Metacercaria	Retina	Perca flavescens	Percidae	USA	Douglas Lake, Michigan	Ubels et al. (2018)
	Diplostomum baeri	62D-T1	MF142224	Metacercaria	Retina	Perca flavescens	Percidae	USA	Douglas Lake, Michigan	Ubels et al. (2018)
	Diplostomum baeri	55D-T1	MF142223	Metacercaria	Retina	Perca flavescens	Percidae	USA	Douglas Lake, Michigan	Ubels et al. (2018)
	Diplostomum baeri	55D-T2	MF142222	Metacercaria	Retina	Perca flavescens	Percidae	USA	Douglas Lake, Michigan	Ubels et al. (2018)
	Diplostomum baeri	10S3-T1	MF142216	Metacercaria	Lens	Notropis hudsonius	Cyprinidae	USA	Douglas Lake, Michigan	Ubels et al. (2018)
	Diplostomum baeri	10S1-T1	MF142214	Metacercaria	Lens	Notropis hudsonius	Cyprinidae	USA	Douglas Lake, Michigan	Ubels et al. (2018)
	Diplostomum baeri	57D-T1	MF142212	Metacercaria	Retina	Perca flavescens	Percidae	USA	Douglas Lake, Michigan	Ubels et al. (2018)
	Diplostomum baeri	68D-T3	MF142211	Metacercaria	Retina	Perca flavescens	Percidae	USA	Douglas Lake, Michigan	Ubels et al. (2018)
	Diplostomum baeri	65D-T	MF142210	Metacercaria	Retina	Perca flavescens	Percidae	USA	Douglas Lake, Michigan	Ubels et al. (2018)
	Diplostomum baeri	65D-T3	MF142209	Metacercaria	Retina	Perca flavescens	Percidae	USA	Douglas Lake, Michigan	Ubels et al. (2018)
	Diplostomum baeri	55D-T3	MF142205	Metacercaria	Retina	Perca flavescens	Percidae	USA	Douglas Lake, Michigan	Ubels et al. (2018)
	Diplostomum baeri	71D-R3	MF142201	Metacercaria	Retina	Perca flavescens	Percidae	USA	Douglas Lake, Michigan	Ubels et al. (2018)
	Diplostomum baeri	71D-R2	MF142200	Metacercaria	Retina	Perca flavescens	Percidae	USA	Douglas Lake, Michigan	Ubels et al. (2018)
	Diplostomum baeri	70D-R3	MF142199	Metacercaria	Retina	Perca flavescens	Percidae	USA	Douglas Lake, Michigan	Ubels et al. (2018)
	Diplostomum baeri	70D-R2	MF142198	Metacercaria	Retina	Perca flavescens	Percidae	USA	Douglas Lake, Michigan	Ubels et al. (2018)
	Diplostomum baeri	68D-R2	MF142197	Metacercaria	Retina	Perca flavescens	Percidae	USA	Douglas Lake, Michigan	Ubels et al. (2018)
	Diplostomum baeri	68D-R1	MF142196	Metacercaria	Retina	Perca flavescens	Percidae	USA	Douglas Lake, Michigan	Ubels et al. (2018)
	Diplostomum baeri	65D-R4	MF142195	Metacercaria	Retina	Perca flavescens	Percidae	USA	Douglas Lake, Michigan	Ubels et al. (2018)
	Diplostomum baeri	65D-R7	MF142194	Metacercaria	Lens	Perca flavescens	Percidae	USA	Douglas Lake, Michigan	Ubels et al. (2018)
	Diplostomum baeri	65D-R3	MF142193	Metacercaria	Retina	Perca flavescens	Percidae	USA	Douglas Lake, Michigan	Ubels et al. (2018)
	Diplostomum baeri	65D-R6	MF142192	Metacercaria	Lens	Perca flavescens	Percidae	USA	Douglas Lake, Michigan	Ubels et al. (2018)
	Diplostomum baeri	65D-R2	MF142191	Metacercaria	Retina	Perca flavescens	Percidae	USA	Douglas Lake, Michigan	Ubels et al. (2018)
	Diplostomum baeri	65D-R1	MF142190	Metacercaria	Retina	Perca flavescens	Percidae	USA	Douglas Lake, Michigan	Ubels et al. (2018)
	Diplostomum baeri	63D-R1	MF142189	Metacercaria	Retina	Perca flavescens	Percidae	USA	Douglas Lake, Michigan	Ubels et al. (2018)
	Diplostomum baeri	60D-R1	MF142188	Metacercaria	Retina	Perca flavescens	Percidae	USA	Douglas Lake, Michigan	Ubels et al. (2018)
	Diplostomum baeri	59D-R2	MF142187	Metacercaria	Retina	Perca flavescens	Percidae	USA	Douglas Lake, Michigan	Ubels et al. (2018)
	Diplostomum baeri	59D-R1	MF142186	Metacercaria	Retina	Perca flavescens	Percidae	USA	Douglas Lake, Michigan	Ubels et al. (2018)
	Diplostomum baeri	58D-R2	MF142185	Metacercaria	Retina	Perca flavescens	Percidae	USA	Douglas Lake, Michigan	Ubels et al. (2018)
	Diplostomum baeri	58D-R1	MF142184	Metacercaria	Retina	Perca flavescens	Percidae	USA	Douglas Lake, Michigan	Ubels et al. (2018)
	Diplostomum baeri	57D-R2	MF142183	Metacercaria	Retina	Perca flavescens	Percidae	USA	Douglas Lake, Michigan	Ubels et al. (2018)
	Diplostomum baeri	57D-R1	MF142182	Metacercaria	Retina	Perca flavescens	Percidae	USA	Douglas Lake, Michigan	Ubels et al. (2018)
	Diplostomum baeri	56D-R1	MF142181	Metacercaria	Retina	Perca flavescens	Percidae	USA	Douglas Lake, Michigan	Ubels et al. (2018)
	Diplostomum baeri	55D-R2	MF142180	Metacercaria	Retina	Perca flavescens	Percidae	USA	Douglas Lake, Michigan	Ubels et al. (2018)
	Diplostomum baeri	55D-R1	MF142179	Metacercaria	Retina	Perca flavescens	Percidae	USA	Douglas Lake, Michigan	Ubels et al. (2018)
	Diplostomum baeri	48D-R1	MF142177	Metacercaria	Retina	Perca flavescens	Percidae	USA	Douglas Lake, Michigan	Ubels et al. (2018)
	Diplostomum baeri	47D-R1	MF142176	Metacercaria	Retina	Perca flavescens	Percidae	USA	Douglas Lake, Michigan	Ubels et al. (2018)
	Diplostomum baeri	46D-R1	MF142175	Metacercaria	Retina	Perca flavescens	Percidae	USA	Douglas Lake, Michigan	Ubels et al. (2018)
	Diplostomum baeri	45D-R1	MF142174	Metacercaria	Retina	Perca flavescens	Percidae	USA	Douglas Lake, Michigan	Ubels et al. (2018)
	Diplostomum baeri	44D-R1	MF142173	Metacercaria	Retina	Perca flavescens	Percidae	USA	Douglas Lake, Michigan	Ubels et al. (2018)
	Diplostomum baeri	43D-R2	MF142172	Metacercaria	Retina	Perca flavescens	Percidae	USA	Douglas Lake, Michigan	Ubels et al. (2018)
	Diplostomum baeri	43D-R1	MF142171	Metacercaria	Retina	Perca flavescens	Percidae	USA	Douglas Lake, Michigan	Ubels et al. (2018)
	Diplostomum baeri	65D-R5	MF142160	Metacercaria	Lens	Perca flavescens	Percidae	USA	Douglas Lake, Michigan	Ubels et al. (2018)
	Diplostomum baeri complex sp. LIN2	MGC2242	MH368853	Cercaria		Ladislavella elodes	Lymnaeidae	Canada	Alberta, Wabamun Lake - Provincial Park Beach	Gordy & Hanington (2019)
	Diplostomum baeri complex sp. LIN2	MGC1861	MH368852	Cercaria		Ladislavella elodes	Lymnaeidae	Canada	Alberta, Isle Lake	Gordy & Hanington (2019)
	Diplostomum baeri complex sp. LIN2	MGC1824	MH368851	Cercaria		Ladislavella elodes	Lymnaeidae	Canada	Alberta, Wabamun Lake - Provincial Park Beach	Gordy & Hanington (2019)
	Diplostomum baeri complex sp. LIN2	MGC1740	MH368850	Cercaria		Ladislavella elodes	Lymnaeidae	Canada	Alberta, Isle Lake	Gordy & Hanington (2019)
	Diplostomum aff. baeri LIN2	MGC190	KT831353	Cercaria		Ladislavella elodes	Lymnaeidae	Canada	Alberta, Isle Lake	Gordy & Hanington (2019)
Diplostomum huronense
	Diplostomum huronense	D.IN.1.G.L35W.6	FJ477197	Adult (exp.)		Larus delawarensis fed Notemigonus crysoleucas	Laridae/Cyprinidae	Canada	West of Creg Quay Marina	Moszczynska et al. (2009)
	Diplostomum huronense	D.LL.IVT.Cc.3F.1	GQ292488	Metacercaria	Lens	Catostomus commersonii	Catostomidae	Canada	Ilet Vert	Locke et al. (2010a)
	Diplostomum huronense	D.RL.D.Cc.1.1	GQ292489	Metacercaria	Lens	Catostomus commersonii	Catostomidae	Canada	Dorval Island	Locke et al. (2010a)
	Diplostomum huronense	D.RL.D.Cc.1.5	GQ292490	Metacercaria	Lens	Catostomus commersonii	Catostomidae	Canada	Dorval Island	Locke et al. (2010a)
	Diplostomum huronense	D.IN.SNI.La.1.20	HM064667	Adult		Larus argentatus	Laridae	Canada	Snake Island	Locke et al. (2010b)
	Diplostomum huronense	D.LL.2.R.5.2	HM064670	Metacercaria	Lens	Ambloplites rupestris	Centrarchidae	Canada	Pointe Dupuis	Locke et al. (2010b)
	Diplostomum huronense	D.IN.1.G.L35W.3	HM064669	Adult (exp.)		Larus delawarensis fed Notemigonus crysoleucas	Laridae/Cyprinidae	Canada	West of Creg Quay Marina	Locke et al. (2010b)
	Diplostomum huronense	D.LL.D.G.3.2	HM064672	Metacercaria	Lens	Notemigonus crysoleucas	Cyprinidae	Canada	Dorval Island	Locke et al. (2010b)
	Diplostomum huronense	D.LL.B.P.17.1	HM064671	Metacercaria	Lens	Perca flavescens	Percidae	Canada	Beauharnois	Locke et al. (2010b)
	Diplostomum huronense	D.LL.O.G.3.1	HM064668	Metacercaria	Lens	Notemigonus crysoleucas	Cyprinidae	Canada	Ile aux Ours	Locke et al. (2010b)
	Diplostomum huronense	D.RL.2.G.14.14	KR271073	Metacercaria	Lens	Notemigonus crysoleucas	Cyprinidae	Canada	Pointe Dupuis	Locke et al. (2015)
	Diplostomum huronense	D.LL.2.G.3.2	KR271075	Metacercaria	Lens	Notemigonus crysoleucas	Cyprinidae	Canada	Pointe Dupuis	Locke et al. (2015)
	Diplostomum huronense	D.RL.1.G.6.1	KR271072	Metacercaria	Lens	Notemigonus crysoleucas	Cyprinidae	Canada	West of Creg Quay Marina	Locke et al. (2015)
	Diplostomum huronense	D.LL.1.G.6.5	KR271070	Metacercaria	Lens	Notemigonus crysoleucas	Cyprinidae	Canada	West of Creg Quay Marina	Locke et al. (2015)
	Diplostomum huronense	D.RL.1.G.3.4	KR271068	Metacercaria	Lens	Notemigonus crysoleucas	Cyprinidae	Canada	West of Creg Quay Marina	Locke et al. (2015)
	Diplostomum huronense	D.IN.1.G.L35W.1	KR271071	Adult (exp.)		Larus delawarensis fed Notemigonus crysoleucas	Laridae/Cyprinidae	Canada	West of Creg Quay Marina	Locke et al. (2015)
	Diplostomum huronense	D.IN.1.G.L35W.5	KR271069	Adult (exp.)		Larus delawarensis fed Notemigonus crysoleucas	Laridae/Cyprinidae	Canada	West of Creg Quay Marina	Locke et al. (2015)
	Diplostomum huronense	D.LL.D.G.7.1	KR271074	Metacercaria	Lens	Notemigonus crysoleucas	Cyprinidae	Canada	Dorval Island	Locke et al. (2015)
Diplostomum indistinctum
	Diplostomum indistinctum	1DM4	FJ477196	Metacercaria	Lens	Catostomidae	Catostomidae	Canada	Montreal	Moszczynska et al. (2009)
	Diplostomum indistinctum	D.RL.D.Cc.1.2	GQ292483	Metacercaria	Lens	Catostomus commersonii	Catostomidae	Canada	Dorval Island	Locke et al. (2010a)
	Diplostomum indistinctum	D.RL.IVT.Nm.1F.1	GQ292482	Metacercaria	Lens	Neogobius melanostomus	Gobiidae	Canada	Ilet Vert	Locke et al. (2010a)
	Diplostomum indistinctum	2DM7	GQ292484	Adult		Larus sp.	Laridae	Canada	Montreal	Locke et al. (2010a)
	Diplostomum indistinctum	3DM70	GQ292485	Adult		Larus sp.	Laridae	Canada	Montreal	Locke et al. (2010a)
	Diplostomum indistinctum	D.RL.D.Cc.1.4	HM064673	Metacercaria	Lens	Catostomus commersonii	Catostomidae	Canada	Dorval Island	Locke et al. (2010b)
	Diplostomum indistinctum	D.LL.1.G.12.3	KR271076	Metacercaria	Lens	Notemigonus crysoleucas	Cyprinidae	Canada	West of Creg Quay Marina	Locke et al. (2015)
	Diplostomum indistinctum	MGC1656	KT831379	Cercaria		Stagnicola elodes	Lymnaeidae	Canada	Gull Lake	Gordy et al. (2016)
Diplostomum lunaschiae
	Diplostomum lunaschiae	DA-C-TC146860-PR-5	MT324594	Metacercaria	Lens	Trachelyopterus galeatus	Auchenipteridae	Brazil	Parana, Parana River Basin	Locke et al. (2020)
	Diplostomum lunaschiae	DA-C-TC146858-PR-4	MT324595	Metacercaria	Lens	Trachelyopterus galeatus	Auchenipteridae	Brazil	Parana, Parana River Basin	Locke et al. (2020)
	Diplostomum lunaschiae	DA-C-TG146860-PR-11	MT324596	Metacercaria	Lens	Trachelyopterus galeatus	Auchenipteridae	Brazil	Parana, Parana River Basin	Locke et al. (2020)
	Diplostomum lunaschiae	DA-C-TC146858-PR-8	MT324597	Metacercaria	Lens	Trachelyopterus galeatus	Auchenipteridae	Brazil	Parana, Parana River Basin	Locke et al. (2020)
	Diplostomum lunaschiae	D.Tl.IN.FOR.170.2	MT324598	Adult		Tigrisoma lineatum	Ardeidae	Argentina	Formosa, El Colorado, La Marcela	Locke et al. (2020)
	Diplostomum lunaschiae	DA-C-TC146858-PR-6	MT324599	Metacercaria	Lens	Trachelyopterus galeatus	Auchenipteridae	Brazil	Parana, Parana River Basin	Locke et al. (2020)
	Diplostomum lunaschiae	DA-C-TC146958-PR-6	MT324600	Metacercaria	Lens	Trachelyopterus galeatus	Auchenipteridae	Brazil	Parana, Parana River Basin	Locke et al. (2020)
	Diplostomum lunaschiae	DA-C-TG146558-PR-2	MT324601	Metacercaria	Lens	Trachelyopterus galeatus	Auchenipteridae	Brazil	Parana, Parana River Basin	Locke et al. (2020)
	Diplostomum lunaschiae	DA-C-TG146860-PR-12	MT324602	Metacercaria	Lens	Trachelyopterus galeatus	Auchenipteridae	Brazil	Parana, Parana River Basin	Locke et al. (2020)
	Diplostomum lunaschiae	DA-C-TC146858-PR-7	MT324603	Metacercaria	Lens	Trachelyopterus galeatus	Auchenipteridae	Brazil	Parana, Parana River Basin	Locke et al. (2020)
	Diplostomum lunaschiae	DA-C-TC146858-PR-9	MT324604	Metacercaria	Lens	Trachelyopterus galeatus	Auchenipteridae	Brazil	Parana, Parana River Basin	Locke et al. (2020)
	Diplostomum lunaschiae	DA-C-TG156858-PR-2	MT324605	Metacercaria	Lens	Trachelyopterus galeatus	Auchenipteridae	Brazil	Parana, Parana River Basin	Locke et al. (2020)
	Diplostomum lunaschiae	DA-C-TG146558-PR-4	MT324606	Metacercaria	Lens	Trachelyopterus galeatus	Auchenipteridae	Brazil	Parana, Parana River Basin	Locke et al. (2020)
	Diplostomum lunaschiae	DA-C-TC146858-PR-5	MT324607	Metacercaria	Lens	Trachelyopterus galeatus	Auchenipteridae	Brazil	Parana, Parana River Basin	Locke et al. (2020)
	Diplostomum lunaschiae	DA-C-TG146860-PR-7	MT324608	Metacercaria	Lens	Trachelyopterus galeatus	Auchenipteridae	Brazil	Parana, Parana River Basin	Locke et al. (2020)
	Diplostomum lunaschiae	DA-C-TG146860-PR-9	MT324609	Metacercaria	Lens	Trachelyopterus galeatus	Auchenipteridae	Brazil	Parana, Parana River Basin	Locke et al. (2020)
	Diplostomum lunaschiae	DA-C-TC146958-PR-5	MT324610	Metacercaria	Lens	Trachelyopterus galeatus	Auchenipteridae	Brazil	Parana, Parana River Basin	Locke et al. (2020)
	Diplostomum lunaschiae	D.Tl.IN.FOR.170.4	MT324611	Adult		Tigrisoma lineatum	Ardeidae	Argentina	Formosa, El Colorado, La Marcela	Locke et al. (2020)
	Diplostomum lunaschiae	DA-C-TG146860-PR-13	MT324612	Metacercaria	Lens	Trachelyopterus galeatus	Auchenipteridae	Brazil	Parana, Parana River Basin	Locke et al. (2020)
	Diplostomum lunaschiae	DA-C-TG146860-PR-8	MT324613	Metacercaria	Lens	Trachelyopterus galeatus	Auchenipteridae	Brazil	Parana, Parana River Basin	Locke et al. (2020)
	Diplostomum lunaschiae	DA-C-TG146558-PR-3	MT324614	Metacercaria	Lens	Trachelyopterus galeatus	Auchenipteridae	Brazil	Parana, Parana River Basin	Locke et al. (2020)
	Diplostomum lunaschiae	DA-C-TG146958-PR-1	MT324615	Metacercaria	Lens	Trachelyopterus galeatus	Auchenipteridae	Brazil	Parana, Parana River Basin	Locke et al. (2020)
	Diplostomum lunaschiae	D.Tl.IN.FOR.170.5	MT324616	Adult		Tigrisoma lineatum	Ardeidae	Argentina	Formosa, El Colorado, La Marcela	Locke et al. (2020)
	Diplostomum lunaschiae	DA-C-TG146558-PR-1	MT324617	Metacercaria	Lens	Trachelyopterus galeatus	Auchenipteridae	Brazil	Parana, Parana River Basin	Locke et al. (2020)
	Diplostomum lunaschiae	DA-C-TG146368-PR-5	MT324618	Metacercaria	Lens	Trachelyopterus galeatus	Auchenipteridae	Brazil	Parana, Parana River Basin	Locke et al. (2020)
	Diplostomum lunaschiae	D.Tl.IN.FOR.170.3	MT324619	Adult		Tigrisoma lineatum	Ardeidae	Argentina	Formosa, El Colorado, La Marcela	Locke et al. (2020)
	Diplostomum lunaschiae	DA-C-TG146368-PR-4	MT324620	Metacercaria	Lens	Trachelyopterus galeatus	Auchenipteridae	Brazil	Parana, Parana River Basin	Locke et al. (2020)
	Diplostomum lunaschiae	DA-C-TG146558-PR-6	MT324621	Metacercaria	Lens	Trachelyopterus galeatus	Auchenipteridae	Brazil	Parana, Parana River Basin	Locke et al. (2020)
	Diplostomum lunaschiae	DA-C-TC146860-PR-4	MT324622	Metacercaria	Lens	Trachelyopterus galeatus	Auchenipteridae	Brazil	Parana, Parana River Basin	Locke et al. (2020)
	Diplostomum lunaschiae	DA-C-TG146368-PR-6	MT324623	Metacercaria	Lens	Trachelyopterus galeatus	Auchenipteridae	Brazil	Parana, Parana River Basin	Locke et al. (2020)
	Diplostomum lunaschiae	DA-C-TG146558-PR-5	MT324624	Metacercaria	Lens	Trachelyopterus galeatus	Auchenipteridae	Brazil	Parana, Parana River Basin	Locke et al. (2020)
	Diplostomum lunaschiae	DA-C-TG146860-PR-1	MT324625	Metacercaria	Lens	Trachelyopterus galeatus	Auchenipteridae	Brazil	Parana, Parana River Basin	Locke et al. (2020)
	Diplostomum lunaschiae	DA-C-TG146860-PR-14	MT324626	Metacercaria	Lens	Trachelyopterus galeatus	Auchenipteridae	Brazil	Parana, Parana River Basin	Locke et al. (2020)
Diplostomum mergi Lineage 2 of Georgieva et al. (2013)
	Diplostomum mergi	RAH4	JX986876	Cercaria	Lens	Radix auricularia	Lymnaeidae	Germany	Hengsteysee	Georgieva et al. (2013)
	Diplostomum mergi	RAH3	JX986875	Cercaria	Lens	Radix auricularia	Lymnaeidae	Germany	Hengsteysee	Georgieva et al. (2013)
	Diplostomum mergi	RAH2	JX986874	Cercaria	Lens	Radix auricularia	Lymnaeidae	Germany	Hengsteysee	Georgieva et al. (2013)
	Diplostomum mergi	RaBa1	KR149513	Cercaria	Lens	Radix auricularia	Lymnaeidae	Germany	Baldeneysee	Selbach et al. (2015)
	Diplostomum mergi	RaHe10	KR149514	Cercaria	Lens	Radix auricularia	Lymnaeidae	Germany	Hengsteysee	Selbach et al. (2015)
	Diplostomum mergi	RaHe11	KR149515	Cercaria	Lens	Radix auricularia	Lymnaeidae	Germany	Hengsteysee	Selbach et al. (2015)
	Diplostomum mergi	RaHe12	KR149516	Cercaria	Lens	Radix auricularia	Lymnaeidae	Germany	Hengsteysee	Selbach et al. (2015)
	Diplostomum mergi	RaHe13	KR149517	Cercaria	Lens	Radix auricularia	Lymnaeidae	Germany	Hengsteysee	Selbach et al. (2015)
	Diplostomum mergi	RaHe14	KR149518	Cercaria	Lens	Radix auricularia	Lymnaeidae	Germany	Hengsteysee	Selbach et al. (2015)
	Diplostomum mergi	RaHe15	KR149519	Cercaria	Lens	Radix auricularia	Lymnaeidae	Germany	Hengsteysee	Selbach et al. (2015)
	Diplostomum mergi	RaSo1	KR149520	Cercaria	Lens	Radix auricularia	Lymnaeidae	Germany	Sorpetalsperre	Selbach et al. (2015)
	Diplostomum mergi	RaSo2	KR149521	Cercaria	Lens	Radix auricularia	Lymnaeidae	Germany	Sorpetalsperre	Selbach et al. (2015)
	Diplostomum mergi	RaSo3	KR149522	Cercaria	Lens	Radix auricularia	Lymnaeidae	Germany	Sorpetalsperre	Selbach et al. (2015)
	Diplostomum mergi	RaSo4	KR149523	Cercaria	Lens	Radix auricularia	Lymnaeidae	Germany	Sorpetalsperre	Selbach et al. (2015)
	Diplostomum mergi complex Lineage 2	ABD15	KY654017	Metacercaria	Lens	Abramis brama	Cyprinidae	Slovakia	River Danube	Kudlai et al. (2017)
	Diplostomum mergi complex Lineage 2	ABD16	KY654018	Metacercaria	Lens	Abramis brama	Cyprinidae	Slovakia	River Danube	Kudlai et al. (2017)
	Diplostomum mergi complex Lineage 2	ABD17	KY654019	Metacercaria	Lens	Abramis brama	Cyprinidae	Slovakia	River Danube	Kudlai et al. (2017)
	Diplostomum mergi complex Lineage 2	ABD18	KY654020	Metacercaria	Lens	Abramis brama	Cyprinidae	Slovakia	River Danube	Kudlai et al. (2017)
	Diplostomum mergi complex Lineage 2	AAD1	KY654021	Metacercaria	Lens	Alburnus alburnus	Cyprinidae	Hungary	River Danube	Kudlai et al. (2017)
	Diplostomum mergi complex Lineage 2	AAD2	KY654022	Metacercaria	Lens	Alburnus alburnus	Cyprinidae	Slovakia	River Danube	Kudlai et al. (2017)
	Diplostomum mergi complex Lineage 2	AAD3	KY654023	Metacercaria	Lens	Alburnus alburnus	Cyprinidae	Hungary	River Danube	Kudlai et al. (2017)
	Diplostomum mergi complex Lineage 2	AAD4	KY654024	Metacercaria	Lens	Alburnus alburnus	Cyprinidae	Hungary	River Danube	Kudlai et al. (2017)
	Diplostomum mergi complex Lineage 2	AAD5	KY654025	Metacercaria	Lens	Alburnus alburnus	Cyprinidae	Hungary	River Danube	Kudlai et al. (2017)
	Diplostomum mergi complex Lineage 2	AAD6	KY654026	Metacercaria	Lens	Alburnus alburnus	Cyprinidae	Hungary	River Danube	Kudlai et al. (2017)
	Diplostomum mergi complex Lineage 2	BSD5	KY654027	Metacercaria	Lens	Ballerus sapa	Cyprinidae	Hungary	River Danube	Kudlai et al. (2017)
	Diplostomum mergi complex Lineage 2	BBD11	KY654028	Metacercaria	Lens	Blicca bjoerkna	Cyprinidae	Slovakia	River Danube	Kudlai et al. (2017)
	Diplostomum mergi complex Lineage 2	BBD12	KY654029	Metacercaria	Lens	Blicca bjoerkna	Cyprinidae	Slovakia	River Danube	Kudlai et al. (2017)
	Diplostomum mergi complex Lineage 2	BBD13	KY654030	Metacercaria	Lens	Blicca bjoerkna	Cyprinidae	Hungary	River Danube	Kudlai et al. (2017)
	Diplostomum mergi complex Lineage 2	CND3	KY654031	Metacercaria	Lens	Chondrostoma nasus	Cyprinidae	Slovakia	River Danube	Kudlai et al. (2017)
	Diplostomum mergi complex Lineage 2	VVD5	KY654032	Metacercaria	Lens	Vimba vimba	Cyprinidae	Hungary	River Danube	Kudlai et al. (2017)
	Diplostomum mergi complex Lineage 2	VVD6	KY654033	Metacercaria	Lens	Vimba vimba	Cyprinidae	Hungary	River Danube	Kudlai et al. (2017)
	Diplostomum mergi complex sp. 2 SAL-2015	D.L.ab.UYG.1.6	KR271082	Metacercaria	Lens	Abramis brama	Cyprinidae	China	River Irtysh	Locke et al. (2015)
Diplostomum mergi Lineage 3 of Georgieva et al. (2013)
	Diplostomum mergi	STR15	JX986886	Metacercaria	Lens	Salmo trutta fario	Salmonidae	Germany	River Ruhr (Henne)	Georgieva et al. (2013)
	Diplostomum mergi	GGR5	JX986885	Metacercaria	Lens	Gobio gobio	Cyprinidae	Germany	River Ruhr (Henne)	Georgieva et al. (2013)
	Diplostomum mergi	GGR4	JX986884	Metacercaria	Lens	Gobio gobio	Cyprinidae	Germany	River Ruhr (Henne)	Georgieva et al. (2013)
	Diplostomum mergi	STR14	JX986883	Metacercaria	Lens	Salmo trutta fario	Salmonidae	Germany	River Ruhr (Henne)	Georgieva et al. (2013)
	Diplostomum mergi	GGR3	JX986882	Metacercaria	Lens	Gobio gobio	Cyprinidae	Germany	River Ruhr (Henne)	Georgieva et al. (2013)
	Diplostomum mergi	STR13	JX986881	Metacercaria	Lens	Salmo trutta fario	Salmonidae	Germany	River Ruhr (Henne)	Georgieva et al. (2013)
	Diplostomum mergi	STR12	JX986880	Metacercaria	Lens	Salmo trutta fario	Salmonidae	Germany	River Ruhr (Henne)	Georgieva et al. (2013)
	Diplostomum mergi	STR11	JX986879	Metacercaria	Lens	Salmo trutta fario	Salmonidae	Germany	River Ruhr (Henne)	Georgieva et al. (2013)
	Diplostomum mergi	STR10	JX986878	Metacercaria	Lens	Salmo trutta fario	Salmonidae	Germany	River Ruhr (Henne)	Georgieva et al. (2013)
	Diplostomum mergi	GGR2	JX986877	Metacercaria	Lens	Gobio gobio	Cyprinidae	Germany	River Ruhr (Henne)	Georgieva et al. (2013)
	Diplostomum mergi	RaHe16	KR149524	Cercaria		Radix auricularia	Lymnaeidae	Germany	Hengsteysee	Selbach et al. (2015)
	Diplostomum mergi	RaHe17	KR149525	Cercaria		Radix auricularia	Lymnaeidae	Germany	Hengsteysee	Selbach et al. (2015)
	Diplostomum mergi	RaHe18	KR149526	Cercaria		Radix auricularia	Lymnaeidae	Germany	Hengsteysee	Selbach et al. (2015)
	Diplostomum mergi	RaHe19	KR149527	Cercaria		Radix auricularia	Lymnaeidae	Germany	Hengsteysee	Selbach et al. (2015)
Diplostomum mergi Lineage 4 of Selbach et al. (2015)
	Diplostomum mergi	RaHe20	KR149528	Cercaria		Radix auricularia	Lymnaeidae	Germany	Hengsteysee	Selbach et al. (2015)
	Diplostomum mergi		KY271543					China	River Irtysh Xinjiang	Dang (upublished data)
Diplostomum parviventosum
	Diplostomum mergi	RAH1	JX986873	Cercaria		Radix auricularia	Lymnaeidae	Germany	Hengsteysee	Georgieva et al. (2013)
	Diplostomum parviventosum	RaHe1	KR149504	Cercaria		Radix auricularia	Lymnaeidae	Germany	Hengsteysee	Selbach et al. (2015)
	Diplostomum parviventosum	RaHe2	KR149505	Cercaria		Radix auricularia	Lymnaeidae	Germany	Hengsteysee	Selbach et al. (2015)
	Diplostomum parviventosum	RaHe3	KR149506	Cercaria		Radix auricularia	Lymnaeidae	Germany	Hengsteysee	Selbach et al. (2015)
	Diplostomum parviventosum	RaHe4	KR149507	Cercaria		Radix auricularia	Lymnaeidae	Germany	Hengsteysee	Selbach et al. (2015)
	Diplostomum parviventosum	RaHe5	KR149508	Cercaria		Radix auricularia	Lymnaeidae	Germany	Hengsteysee	Selbach et al. (2015)
	Diplostomum parviventosum	RaHe6	KR149509	Cercaria		Radix auricularia	Lymnaeidae	Germany	Hengsteysee	Selbach et al. (2015)
	Diplostomum parviventosum	RaHe7	KR149510	Cercaria		Radix auricularia	Lymnaeidae	Germany	Hengsteysee	Selbach et al. (2015)
	Diplostomum parviventosum	RaHe8	KR149511	Cercaria		Radix auricularia	Lymnaeidae	Germany	Hengsteysee	Selbach et al. (2015)
	Diplostomum parviventosum	RaHe9	KR149512	Cercaria		Radix auricularia	Lymnaeidae	Germany	Hengsteysee	Selbach et al. (2015)
Diplostomum phoxini
	Diplostomum phoxini	DPTAK1	KY513185	Cercaria		Radix balthica	Lymnaeidae	Norway	Lake Takvatn	Soldánová et al. (2017)
	Diplostomum phoxini	DPOH	KY513186	Metacercaria	Brain	Phoxinus phoxinus	Leuciscidae	Norway	Lake Øvre Heimdalsvatnet	Soldánová et al. (2017)
	Diplostomum phoxini	PhoEUts_2	MT982210	Metacercaria	Brain	Phoxinus phoxinus	Leuciscidae	Finland	River Utsjoki	Lebedeva et al. (2021)
	Diplostomum phoxini	PhoEUts_1	MT982209	Metacercaria	Brain	Phoxinus phoxinus	Leuciscidae	Finland	River Utsjoki	Lebedeva et al. (2021)
	Diplostomum phoxini	PhoEVar_3	MT982208	Metacercaria	Brain	Phoxinus phoxinus	Leuciscidae	Russia	River Varzuga	Lebedeva et al. (2021)
	Diplostomum phoxini	PhoEVar_2	MT982207	Metacercaria	Brain	Phoxinus phoxinus	Leuciscidae	Russia	River Varzuga	Lebedeva et al. (2021)
	Diplostomum phoxini	PhoEVar_1	MT982206	Metacercaria	Brain	Phoxinus phoxinus	Leuciscidae	Russia	River Varzuga	Lebedeva et al. (2021)
	Diplostomum phoxini	PhoEUks_2	MT982205	Metacercaria	Brain	Phoxinus phoxinus	Leuciscidae	Russia	River Uksa	Lebedeva et al. (2021)
	Diplostomum phoxini	PhoEUks_1	MT982204	Metacercaria	Brain	Phoxinus phoxinus	Leuciscidae	Russia	River Uksa	Lebedeva et al. (2021)
Diplostomum pseudospathaceum
	Diplostomum pseudospathaceum	LSB3	JX986907	Cercaria		Lymnaea stagnalis	Lymnaeidae	Germany	Baldeneysee	Georgieva et al. (2013)
	Diplostomum pseudospathaceum	SPS2	JX986906	Cercaria		Stagnicola palustris	Lymnaeidae	Germany	Sorpesee	Georgieva et al. (2013)
	Diplostomum pseudospathaceum	LCT4	JX986905	Adult		Larus cachinnans	Laridae	Czech Republic	Tovacov	Georgieva et al. (2013)
	Diplostomum pseudospathaceum	LAG2	JX986904	Adult		Larus argentatus	Laridae	Poland	Gdansk	Georgieva et al. (2013)
	Diplostomum pseudospathaceum	GAH6	JX986903	Metacercaria	Lens	Gasterosteus aculeatus	Gasterosteidae	Germany	Hengsteysee	Georgieva et al. (2013)
	Diplostomum pseudospathaceum	GAH5	JX986902	Metacercaria	Lens	Gasterosteus aculeatus	Gasterosteidae	Germany	Hengsteysee	Georgieva et al. (2013)
	Diplostomum pseudospathaceum	SPS1	JX986901	Cercaria		Stagnicola palustris	Lymnaeidae	Germany	Sorpesee	Georgieva et al. (2013)
	Diplostomum pseudospathaceum	LSH1	JX986900	Cercaria		Lymnaea stagnalis	Lymnaeidae	Germany	Harkortsee	Georgieva et al. (2013)
	Diplostomum pseudospathaceum	LSB2	JX986899	Cercaria		Lymnaea stagnalis	Lymnaeidae	Germany	Baldeneysee	Georgieva et al. (2013)
	Diplostomum pseudospathaceum	SPH1	JX986898	Cercaria		Stagnicola palustris	Lymnaeidae	Germany	Hengsteysee	Georgieva et al. (2013)
	Diplostomum pseudospathaceum	LSB1	JX986897	Cercaria		Lymnaea stagnalis	Lymnaeidae	Germany	Baldeneysee	Georgieva et al. (2013)
	Diplostomum pseudospathaceum	LCT3	JX986896	Adult		Larus cachinnans	Laridae	Czech Republic	Tovacov	Georgieva et al. (2013)
	Diplostomum pseudospathaceum	RL107	JQ639175	Cercaria		Radix labiata	Lymnaeidae	Germany	Lake Constance	Behrmann-Godel (2013)
	Diplostomum pseudospathaceum	RL106	JQ639174	Cercaria		Radix labiata	Lymnaeidae	Germany	Lake Constance	Behrmann-Godel (2013)
	Diplostomum pseudospathaceum	RL100	JQ639173	Cercaria		Radix labiata	Lymnaeidae	Germany	Lake Constance	Behrmann-Godel (2013)
	Diplostomum pseudospathaceum	RL57	JQ639172	Cercaria		Radix labiata	Lymnaeidae	Germany	Lake Constance	Behrmann-Godel (2013)
	Diplostomum pseudospathaceum	RL55	JQ639171	Cercaria		Radix labiata	Lymnaeidae	Germany	Lake Constance	Behrmann-Godel (2013)
	Diplostomum pseudospathaceum	RL56	JQ639170	Cercaria		Radix labiata	Lymnaeidae	Germany	Lake Constance	Behrmann-Godel (2013)
	Diplostomum pseudospathaceum	LsBa1	KR149529	Cercaria		Lymnaea stagnalis	Lymnaeidae	Germany	Baldeneysee	Selbach et al. (2015)
	Diplostomum pseudospathaceum	LsBa2	KR149530	Cercaria		Lymnaea stagnalis	Lymnaeidae	Germany	Baldeneysee	Selbach et al. (2015)
	Diplostomum pseudospathaceum	LsHe1	KR149531	Cercaria		Lymnaea stagnalis	Lymnaeidae	Germany	Hengsteysee	Selbach et al. (2015)
	Diplostomum pseudospathaceum	LsHe2	KR149532	Cercaria		Lymnaea stagnalis	Lymnaeidae	Germany	Hengsteysee	Selbach et al. (2015)
	Diplostomum pseudospathaceum	LsHe3	KR149533	Cercaria		Lymnaea stagnalis	Lymnaeidae	Germany	Hengsteysee	Selbach et al. (2015)
	Diplostomum pseudospathaceum	LsHe4	KR149534	Cercaria		Lymnaea stagnalis	Lymnaeidae	Germany	Hengsteysee	Selbach et al. (2015)
	Diplostomum pseudospathaceum	LsHe5	KR149535	Cercaria		Lymnaea stagnalis	Lymnaeidae	Germany	Hengsteysee	Selbach et al. (2015)
	Diplostomum pseudospathaceum	LsHe6	KR149536	Cercaria		Lymnaea stagnalis	Lymnaeidae	Germany	Hengsteysee	Selbach et al. (2015)
	Diplostomum pseudospathaceum	SpBa1	KR149537	Cercaria		Stagnicola palustris	Lymnaeidae	Germany	Baldeneysee	Selbach et al. (2015)
	Diplostomum pseudospathaceum	SpHe1	KR149538	Cercaria		Stagnicola palustris	Lymnaeidae	Germany	Hengsteysee	Selbach et al. (2015)
	Diplostomum pseudospathaceum	SpHe2	KR149539	Cercaria		Stagnicola palustris	Lymnaeidae	Germany	Hengsteysee	Selbach et al. (2015)
	Diplostomum pseudospathaceum	SpHe3	KR149540	Cercaria		Stagnicola palustris	Lymnaeidae	Germany	Hengsteysee	Selbach et al. (2015)
	Diplostomum pseudospathaceum	SpHe4	KR149541	Cercaria		Stagnicola palustris	Lymnaeidae	Germany	Hengsteysee	Selbach et al. (2015)
	Diplostomum pseudospathaceum	SpHe5	KR149542	Cercaria		Stagnicola palustris	Lymnaeidae	Germany	Hengsteysee	Selbach et al. (2015)
	Diplostomum pseudospathaceum	SpHe6	KR149543	Cercaria		Stagnicola palustris	Lymnaeidae	Germany	Hengsteysee	Selbach et al. (2015)
	Diplostomum pseudospathaceum	SpHe7	KR149544	Cercaria		Stagnicola palustris	Lymnaeidae	Germany	Hengsteysee	Selbach et al. (2015)
	Diplostomum pseudospathaceum	SpHe8	KR149545	Cercaria		Stagnicola palustris	Lymnaeidae	Germany	Hengsteysee	Selbach et al. (2015)
	Diplostomum pseudospathaceum	SpHe9	KR149546	Cercaria		Stagnicola palustris	Lymnaeidae	Germany	Hengsteysee	Selbach et al. (2015)
	Diplostomum pseudospathaceum	pse3a	KR269764	Adult		Larus ridibundus	Laridae	Czech Republic		Brabec et al. (2015)
	Diplostomum pseudospathaceum	D.L.Sg.DAN1.14	KR271094	Metacercaria	Lens	Siluris glanis	Siluridae	Romania	Moldova Noua	Locke et al. (2015)
	Diplostomum pseudospathaceum	D.L.Sg.DAN1.13	KR271085	Metacercaria	Lens	Siluris glanis	Siluridae	Romania	Moldova Noua	Locke et al. (2015)
	Diplostomum pseudospathaceum	Dp.Ls.KPS.5.8	KR271088	Cercaria		Lymnaea stagnalis	Lymnaeidae	Germany	Kleine Ploener See	Locke et al. (2015)
	Diplostomum pseudospathaceum	D.L.Sg.DAN1.1	KR271089	Metacercaria	Lens	Siluris glanis	Siluridae	Romania	Moldova Noua	Locke et al. (2015)
	Diplostomum pseudospathaceum	D.L.Sg.DAN1.6	KR271084	Metacercaria	Lens	Siluris glanis	Siluridae	Romania	Moldova Noua	Locke et al. (2015)
	Diplostomum pseudospathaceum	D.L.Sg.DAN1.8	KR271090	Metacercaria	Lens	Siluris glanis	Siluridae	Romania	Moldova Noua	Locke et al. (2015)
	Diplostomum pseudospathaceum	D.L.Sg.DAN1.9	KR271092	Metacercaria	Lens	Siluris glanis	Siluridae	Romania	Moldova Noua	Locke et al. (2015)
	Diplostomum pseudospathaceum	D.L.Sg.DAN1.11	KR271091	Metacercaria	Lens	Siluris glanis	Siluridae	Romania	Moldova Noua	Locke et al. (2015)
	Diplostomum pseudospathaceum	D.L.Sg.DAN1.12	KR271086	Metacercaria	Lens	Siluris glanis	Siluridae	Romania	Moldova Noua	Locke et al. (2015)
	Diplostomum pseudospathaceum	D.L.Rr.BEG1.2	KR271083	Metacercaria	Lens	Rutilus rutilus	Cyprinidae	Romania	River Bega near Timisoara	Locke et al. (2015)
	Diplostomum pseudospathaceum	D.L.Ccy.TOP.1	KR271093	Metacercaria	Lens	Cyprinus carpio	Cyprinidae	Romania	Topolovatu Mare	Locke et al. (2015)
	Diplostomum pseudospathaceum	Dp.Ls.KPS.1.1	KR271095	Cercaria		Lymnaea stagnalis	Lymnaeidae	Germany	Kleine Ploener See	Locke et al. (2015)
	Diplostomum pseudospathaceum	Dp.Ls.KPS.5.3	KR271087	Cercaria		Lymnaea stagnalis	Lymnaeidae	Germany	Kleine Ploener See	Locke et al. (2015)
	Diplostomum pseudospathaceum	ABD10	KY653987	Metacercaria	Lens	Abramis brama	Cyprinidae	Slovakia	River Danube	Kudlai et al. (2017)
	Diplostomum pseudospathaceum	ABD11	KY653988	Metacercaria	Lens	Abramis brama	Cyprinidae	Slovakia	River Danube	Kudlai et al. (2017)
	Diplostomum pseudospathaceum	ABD12	KY653989	Metacercaria	Lens	Abramis brama	Cyprinidae	Slovakia	River Danube	Kudlai et al. (2017)
	Diplostomum pseudospathaceum	ABD13	KY653990	Metacercaria	Lens	Abramis brama	Cyprinidae	Slovakia	River Danube	Kudlai et al. (2017)
	Diplostomum pseudospathaceum	ABD14	KY653991	Metacercaria	Lens	Abramis brama	Cyprinidae	Slovakia	River Danube	Kudlai et al. (2017)
	Diplostomum pseudospathaceum	BSD1	KY653992	Metacercaria	Lens	Ballerus sapa	Cyprinidae	Slovakia	River Danube	Kudlai et al. (2017)
	Diplostomum pseudospathaceum	BSD2	KY653993	Metacercaria	Lens	Ballerus sapa	Cyprinidae	Slovakia	River Danube	Kudlai et al. (2017)
	Diplostomum pseudospathaceum	BSD3	KY653994	Metacercaria	Lens	Ballerus sapa	Cyprinidae	Slovakia	River Danube	Kudlai et al. (2017)
	Diplostomum pseudospathaceum	BSD4	KY653995	Metacercaria	Lens	Ballerus sapa	Cyprinidae	Slovakia	River Danube	Kudlai et al. (2017)
	Diplostomum pseudospathaceum	BBD4	KY653996	Metacercaria	Lens	Blicca bjoerkna	Cyprinidae	Hungary	River Danube	Kudlai et al. (2017)
	Diplostomum pseudospathaceum	BBD5	KY653997	Metacercaria	Lens	Blicca bjoerkna	Cyprinidae	Slovakia	River Danube	Kudlai et al. (2017)
	Diplostomum pseudospathaceum	BBD6	KY653998	Metacercaria	Lens	Blicca bjoerkna	Cyprinidae	Slovakia	River Danube	Kudlai et al. (2017)
	Diplostomum pseudospathaceum	BBD7	KY653999	Metacercaria	Lens	Blicca bjoerkna	Cyprinidae	Slovakia	River Danube	Kudlai et al. (2017)
	Diplostomum pseudospathaceum	BBD8	KY654000	Metacercaria	Lens	Blicca bjoerkna	Cyprinidae	Slovakia	River Danube	Kudlai et al. (2017)
	Diplostomum pseudospathaceum	BBD9	KY654001	Metacercaria	Lens	Blicca bjoerkna	Cyprinidae	Hungary	River Danube	Kudlai et al. (2017)
	Diplostomum pseudospathaceum	BBD10	KY654002	Metacercaria	Lens	Blicca bjoerkna	Cyprinidae	Slovakia	River Danube	Kudlai et al. (2017)
	Diplostomum pseudospathaceum	CCD	KY654003	Metacercaria	Lens	Cyprinus carpio	Cyprinidae	Slovakia	River Danube	Kudlai et al. (2017)
	Diplostomum pseudospathaceum	GSD	KY654004	Metacercaria	Lens	Gymnocephalus schraetser	Percidae	Hungary	River Danube	Kudlai et al. (2017)
	Diplostomum pseudospathaceum	LAD3	KY654005	Metacercaria	Lens	Leuciscus aspius	Cyprinidae	Slovakia	River Danube	Kudlai et al. (2017)
	Diplostomum pseudospathaceum	LAD4	KY654006	Metacercaria	Lens	Leuciscus aspius	Cyprinidae	Slovakia	River Danube	Kudlai et al. (2017)
	Diplostomum pseudospathaceum	LAD5	KY654007	Metacercaria	Lens	Leuciscus aspius	Cyprinidae	Slovakia	River Danube	Kudlai et al. (2017)
	Diplostomum pseudospathaceum	LAD6	KY654008	Metacercaria	Lens	Leuciscus aspius	Cyprinidae	Slovakia	River Danube	Kudlai et al. (2017)
	Diplostomum pseudospathaceum	LAD7	KY654009	Metacercaria	Lens	Leuciscus aspius	Cyprinidae	Slovakia	River Danube	Kudlai et al. (2017)
	Diplostomum pseudospathaceum	LAD8	KY654010	Metacercaria	Lens	Leuciscus aspius	Cyprinidae	Slovakia	River Danube	Kudlai et al. (2017)
	Diplostomum pseudospathaceum	LAD9	KY654011	Metacercaria	Lens	Leuciscus aspius	Cyprinidae	Hungary	River Danube	Kudlai et al. (2017)
	Diplostomum pseudospathaceum	LID1	KY654012	Metacercaria	Lens	Leuciscus idus	Cyprinidae	Slovakia	River Danube	Kudlai et al. (2017)
	Diplostomum pseudospathaceum	LID2	KY654013	Metacercaria	Lens	Leuciscus idus	Cyprinidae	Slovakia	River Danube	Kudlai et al. (2017)
	Diplostomum pseudospathaceum	LLD	KY654014	Metacercaria	Lens	Lota lota	Lotidae	Hungary	River Danube	Kudlai et al. (2017)
	Diplostomum pseudospathaceum	VVD3	KY654015	Metacercaria	Lens	Vimba vimba	Cyprinidae	Slovakia	River Danube	Kudlai et al. (2017)
	Diplostomum pseudospathaceum	VVD4	KY654016	Metacercaria	Lens	Vimba vimba	Cyprinidae	Hungary	River Danube	Kudlai et al. (2017)
	Diplostomum pseudospathaceum	Ls1	MH170295	Cercaria		Lymnaea stagnalis	Lymnaeidae	UK	Dinton Pastures Country Park, Berkshire	Enabulele & Awharitoma (2018)
	Diplostomum pseudospathaceum	Ls2	MH170296	Cercaria		Lymnaea stagnalis	Lymnaeidae	UK	Dinton Pastures Country Park, Berkshire	Enabulele & Awharitoma (2018)
	Diplostomum pseudospathaceum	Ls3	MH170297	Cercaria		Lymnaea stagnalis	Lymnaeidae	UK	Dinton Pastures Country Park, Berkshire	Enabulele & Awharitoma (2018)
	Diplostomum pseudospathaceum	Ls4	MH170298	Cercaria		Lymnaea stagnalis	Lymnaeidae	UK	Dinton Pastures Country Park, Berkshire	Enabulele & Awharitoma (2018)
	Diplostomum pseudospathaceum	Ls5	MH170299	Cercaria		Lymnaea stagnalis	Lymnaeidae	UK	River Wandle, Morden Hall Park, London	Enabulele & Awharitoma (2018)
	Diplostomum pseudospathaceum	Ls6	MH170300	Cercaria		Lymnaea stagnalis	Lymnaeidae	UK	Marsh Farm, Surrey	Enabulele & Awharitoma (2018)
	Diplostomum pseudospathaceum	Ls7	MH170301	Cercaria		Lymnaea stagnalis	Lymnaeidae	UK	Marsh Farm, Surrey	Enabulele & Awharitoma (2018)
	Diplostomum pseudospathaceum	Ls8	MH170302	Cercaria		Lymnaea stagnalis	Lymnaeidae	UK	Marsh Farm, Surrey	Enabulele & Awharitoma (2018)
	Diplostomum pseudospathaceum	Ls9	MH170303	Cercaria		Lymnaea stagnalis	Lymnaeidae	UK	Marsh Farm, Surrey	Enabulele & Awharitoma (2018)
	Diplostomum pseudospathaceum	Ls10	MH170304	Cercaria		Lymnaea stagnalis	Lymnaeidae	UK	Tundry Pond, Hampshire	Enabulele & Awharitoma (2018)
	Diplostomum pseudospathaceum	Ls11	MH170305	Cercaria		Lymnaea stagnalis	Lymnaeidae	UK	Tundry Pond, Hampshire	Enabulele & Awharitoma (2018)
	Diplostomum pseudospathaceum	Ls12	MH170306	Cercaria		Lymnaea stagnalis	Lymnaeidae	UK	Tundry Pond, Hampshire	Enabulele & Awharitoma (2018)
	Diplostomum pseudospathaceum	Ls13	MH170307	Cercaria		Lymnaea stagnalis	Lymnaeidae	UK	Tundry Pond, Hampshire	Enabulele & Awharitoma (2018)
	Diplostomum pseudospathaceum	LRED1	KP025771	Adult		Larus ridibundus	Laridae	Spain	Ebro Delta	Pérez-del-Olmo et al. (2014)
Diplostomum spathaceum
	Diplostomum spathaceum	LCT2	JX986895	Adult		Larus cachinnans	Laridae	Czech Republic	Tovacov	Georgieva et al. (2013)
	Diplostomum spathaceum	GAH4	JX986894	Metacercaria	Lens	Gasterosteus aculeatus	Gasterosteidae	Germany	Hengsteysee	Georgieva et al. (2013)
	Diplostomum spathaceum	GAH3	JX986893	Metacercaria	Lens	Gasterosteus aculeatus	Gasterosteidae	Germany	Hengsteysee	Georgieva et al. (2013)
	Diplostomum spathaceum	LAG1	JX986892	Adult		Larus argentatus	Laridae	Poland	Gdansk	Georgieva et al. (2013)
	Diplostomum spathaceum	RAH6	JX986891	Cercaria		Radix auricularia	Lymnaeidae	Germany	Hengsteysee	Georgieva et al. (2013)
	Diplostomum spathaceum	GAH2	JX986890	Metacercaria	Lens	Gasterosteus aculeatus	Gasterosteidae	Germany	Hengsteysee	Georgieva et al. (2013)
	Diplostomum spathaceum	RAH5	JX986889	Cercaria		Radix auricularia	Lymnaeidae	Germany	Hengsteysee	Georgieva et al. (2013)
	Diplostomum spathaceum	GAH1	JX986888	Metacercaria	Lens	Gasterosteus aculeatus	Gasterosteidae	Germany	Hengsteysee	Georgieva et al. (2013)
	Diplostomum spathaceum	LCT1	JX986887	Adult		Larus cachinnans	Laridae	Czech Republic	Tovacov	Georgieva et al. (2013)
	Diplostomum paracaudum	RA155	JQ639176	Cercaria		Radix auricularia	Lymnaeidae	Germany	Lake Constance	Behrmann-Godel (2013)
	Diplostomum spathaceum	LCED1	KP025772	Adult		Larus argentatus michahellis	Laridae	Spain	Ebro Delta	Pérez-del-Olmo et al. (2014)
	Diplostomum spathaceum	LCED2	KP025773	Adult		Larus argentatus michahellis	Laridae	Spain	Ebro Delta	Pérez-del-Olmo et al. (2014)
	Diplostomum spathaceum	LCED3	KP025774	Adult		Larus argentatus michahellis	Laridae	Spain	Ebro Delta	Pérez-del-Olmo et al. (2014)
	Diplostomum spathaceum	LRC 3	KP025775	Adult		Larus ridibundus	Laridae	Spain	Cunit	Pérez-del-Olmo et al. (2014)
	Diplostomum spathaceum	LRED2	KP025776	Adult		Larus ridibundus	Laridae	Spain	Ebro Delta	Pérez-del-Olmo et al. (2014)
	Diplostomum spathaceum	LRED3	KP025777	Adult		Larus ridibundus	Laridae	Spain	Ebro Delta	Pérez-del-Olmo et al. (2014)
	Diplostomum spathaceum	MAED1	KP025778	Metacercaria	Lens	Misgurnus anguillicaudatus	Cobitidae	Spain	Ebro Delta	Pérez-del-Olmo et al. (2014)
	Diplostomum spathaceum	MAED2	KP025779	Metacercaria	Lens	Misgurnus anguillicaudatus	Cobitidae	Spain	Ebro Delta	Pérez-del-Olmo et al. (2014)
	Diplostomum spathaceum	PWVG1	KP025780	Metacercaria	Lens	Pseudochondrostoma willkommii	Cyprinidae	Spain	Villafranco del Guadiana	Pérez-del-Olmo et al. (2014)
	Diplostomum spathaceum	PWVG2	KP025781	Metacercaria	Lens	Pseudochondrostoma willkommii	Cyprinidae	Spain	Villafranco del Guadiana	Pérez-del-Olmo et al. (2014)
	Diplostomum spathaceum	PWVG3	KP025782	Metacercaria	Lens	Pseudochondrostoma willkommii	Cyprinidae	Spain	Villafranco del Guadiana	Pérez-del-Olmo et al. (2014)
	Diplostomum spathaceum	PWVG4	KP025783	Metacercaria	Lens	Pseudochondrostoma willkommii	Cyprinidae	Spain	Villafranco del Guadiana	Pérez-del-Olmo et al. (2014)
	Diplostomum spathaceum	PWVG5	KP025784	Metacercaria	Lens	Pseudochondrostoma willkommii	Cyprinidae	Spain	Villafranco del Guadiana	Pérez-del-Olmo et al. (2014)
	Diplostomum spathaceum	PWVG6	KP025785	Metacercaria	Lens	Pseudochondrostoma willkommii	Cyprinidae	Spain	Villafranco del Guadiana	Pérez-del-Olmo et al. (2014)
	Diplostomum spathaceum	PWVG7	KP025786	Metacercaria	Lens	Pseudochondrostoma willkommii	Cyprinidae	Spain	Villafranco del Guadiana	Pérez-del-Olmo et al. (2014)
	Diplostomum spathaceum	SGED 6	KP025787	Metacercaria	Lens	Siluris glanis	Siluridae	Spain	Ebro Delta	Pérez-del-Olmo et al. (2014)
	Diplostomum spathaceum	GAFP1	KJ726433	Metacercaria	Lens	Gasterosteus aculeatus	Gasterosteidae	Iceland	Lake Family Park	Blasco-Costa et al. (2014)
	Diplostomum spathaceum	GAFP2	KJ726434	Metacercaria	Lens	Gasterosteus aculeatus	Gasterosteidae	Iceland	Lake Family Park	Blasco-Costa et al. (2014)
	Diplostomum spathaceum	GANH2	KJ726435	Metacercaria	Lens	Gasterosteus aculeatus	Gasterosteidae	Iceland	Lake Nordic House	Blasco-Costa et al. (2014)
	Diplostomum spathaceum	GANH3	KJ726436	Metacercaria	Lens	Gasterosteus aculeatus	Gasterosteidae	Iceland	Lake Nordic House	Blasco-Costa et al. (2014)
	Diplostomum spathaceum	GANH1	KJ726437	Metacercaria	Lens	Gasterosteus aculeatus	Gasterosteidae	Iceland	Lake Nordic House	Blasco-Costa et al. (2014)
	Diplostomum spathaceum	SAH1	KJ726438	Metacercaria	Lens	Salvelinus alpinus	Salmonidae	Iceland	Lake Hafravatn	Blasco-Costa et al. (2014)
	Diplostomum spathaceum	GAFP3	KJ726439	Metacercaria	Lens	Gasterosteus aculeatus	Gasterosteidae	Iceland	Lake Family Park	Blasco-Costa et al. (2014)
	Diplostomum spathaceum	spa3a	KR269763	Adult		Larus ridibundus	Laridae	Czech Republic		Brabec et al. (2015)
	Diplostomum spathaceum	RaHe21	KR149547	Cercaria		Radix auricularia	Lymnaeidae	Germany	Hengsteysee	Selbach et al. (2015)
	Diplostomum spathaceum	RaHe22	KR149548	Cercaria		Radix auricularia	Lymnaeidae	Germany	Hengsteysee	Selbach et al. (2015)
	Diplostomum spathaceum	RaHe23	KR149549	Cercaria		Radix auricularia	Lymnaeidae	Germany	Hengsteysee	Selbach et al. (2015)
	Diplostomum spathaceum	RaHe24	KR149550	Cercaria		Radix auricularia	Lymnaeidae	Germany	Hengsteysee	Selbach et al. (2015)
	Diplostomum spathaceum	RaHe25	KR149551	Cercaria		Radix auricularia	Lymnaeidae	Germany	Hengsteysee	Selbach et al. (2015)
	Diplostomum spathaceum	RaHe26	KR149552	Cercaria		Radix auricularia	Lymnaeidae	Germany	Hengsteysee	Selbach et al. (2015)
	Diplostomum spathaceum	RaHe27	KR149553	Cercaria		Radix auricularia	Lymnaeidae	Germany	Hengsteysee	Selbach et al. (2015)
	Diplostomum spathaceum	D.LL.Bl.IRQ3.468.1	KR271463	Metacercaria	Lens	Carasobarbus luteus	Cyprinidae	Iraq	River Tigris	Locke et al. (2015)
	Diplostomum spathaceum	D.LL.Bl.IRQ3.468.3	KR271428	Metacercaria	Lens	Carasobarbus luteus	Cyprinidae	Iraq	River Tigris	Locke et al. (2015)
	Diplostomum spathaceum	D.RL.Bl.IRQ3.469.1	KR271464	Metacercaria	Lens	Carasobarbus luteus	Cyprinidae	Iraq	River Tigris	Locke et al. (2015)
	Diplostomum spathaceum	D.RL.Bl.IRQ3.477.1	KR271448	Metacercaria	Lens	Carasobarbus luteus	Cyprinidae	Iraq	River Tigris	Locke et al. (2015)
	Diplostomum spathaceum	D.LL.Bl.IRQ3.484.2	KR271465	Metacercaria	Lens	Carasobarbus luteus	Cyprinidae	Iraq	River Tigris	Locke et al. (2015)
	Diplostomum spathaceum	D.LL.Am.IRQ1.514.1	KR271415	Metacercaria	Lens	Acanthobrama marmid	Cyprinidae	Iraq	River Tigris	Locke et al. (2015)
	Diplostomum spathaceum	D.LL.Am.IRQ1.514.3	KR271458	Metacercaria	Lens	Acanthobrama marmid	Cyprinidae	Iraq	River Tigris	Locke et al. (2015)
	Diplostomum spathaceum	D.RL.Am.IRQ1.514.4	KR271454	Metacercaria	Lens	Acanthobrama marmid	Cyprinidae	Iraq	River Tigris	Locke et al. (2015)
	Diplostomum spathaceum	D.RL.Am.IRQ2.537.6	KR271444	Metacercaria	Lens	Acanthobrama marmid	Cyprinidae	Iraq	River Tigris	Locke et al. (2015)
	Diplostomum spathaceum	D.RL.Am.IRQ2.537.8	KR271456	Metacercaria	Lens	Acanthobrama marmid	Cyprinidae	Iraq	River Tigris	Locke et al. (2015)
	Diplostomum spathaceum	D.RL.Ac.IRQ3.594.1	KR271418	Metacercaria	Lens	Alburnus caeruleus	Cyprinidae	Iraq	River Tigris	Locke et al. (2015)
	Diplostomum spathaceum	D.RL.Ac.IRQ3.594.2	KR271424	Metacercaria	Lens	Alburnus caeruleus	Cyprinidae	Iraq	River Tigris	Locke et al. (2015)
	Diplostomum spathaceum	D.LL.Cm.IRQ3.590.1	KR271427	Metacercaria	Lens	Cyprinion macrostomum	Cyprinidae	Iraq	River Tigris	Locke et al. (2015)
	Diplostomum spathaceum	D.LL.Cm.IRQ3.590.4	KR271426	Metacercaria	Lens	Cyprinion macrostomum	Cyprinidae	Iraq	River Tigris	Locke et al. (2015)
	Diplostomum spathaceum	D.LL.Cm.IRQ3.590.5	KR271466	Metacercaria	Lens	Cyprinion macrostomum	Cyprinidae	Iraq	River Tigris	Locke et al. (2015)
	Diplostomum spathaceum	D.RL.Cr.IRQ3.598.1	KR271425	Metacercaria	Lens	Cyprinion macrostomum	Cyprinidae	Iraq	River Tigris	Locke et al. (2015)
	Diplostomum spathaceum	D.RL.Cr.IRQ3.598.5	KR271422	Metacercaria	Lens	Cyprinion macrostomum	Cyprinidae	Iraq	River Tigris	Locke et al. (2015)
	Diplostomum spathaceum	D.RL.Cr.IRQ3.598.6	KR271419	Metacercaria	Lens	Cyprinion macrostomum	Cyprinidae	Iraq	River Tigris	Locke et al. (2015)
	Diplostomum spathaceum	D.RL.Cr.IRQ3.598.7	KR271447	Metacercaria	Lens	Cyprinion macrostomum	Cyprinidae	Iraq	River Tigris	Locke et al. (2015)
	Diplostomum spathaceum	D.LL.Cm.IRQ1.521.1	KR271439	Metacercaria	Lens	Cyprinion macrostomum	Cyprinidae	Iraq	River Tigris	Locke et al. (2015)
	Diplostomum spathaceum	D.LL.Cm.IRQ1.521.2	KR271450	Metacercaria	Lens	Cyprinion macrostomum	Cyprinidae	Iraq	River Tigris	Locke et al. (2015)
	Diplostomum spathaceum	D.LL.Cm.IRQ1.521.4	KR271429	Metacercaria	Lens	Cyprinion macrostomum	Cyprinidae	Iraq	River Tigris	Locke et al. (2015)
	Diplostomum spathaceum	D.LL.Cm.IRQ1.521.5	KR271440	Metacercaria	Lens	Cyprinion macrostomum	Cyprinidae	Iraq	River Tigris	Locke et al. (2015)
	Diplostomum spathaceum	D.RL.Cm.IRQ1.521.2	KR271460	Metacercaria	Lens	Cyprinion macrostomum	Cyprinidae	Iraq	River Tigris	Locke et al. (2015)
	Diplostomum spathaceum	D.RL.Cm.IRQ1.521.4	KR271449	Metacercaria	Lens	Cyprinion macrostomum	Cyprinidae	Iraq	River Tigris	Locke et al. (2015)
	Diplostomum spathaceum	D.RL.Cm.IRQ1.521.5	KR271438	Metacercaria	Lens	Cyprinion macrostomum	Cyprinidae	Iraq	River Tigris	Locke et al. (2015)
	Diplostomum spathaceum	D.RL.Cm.IRQ1.521.6	KR271453	Metacercaria	Lens	Cyprinion macrostomum	Cyprinidae	Iraq	River Tigris	Locke et al. (2015)
	Diplostomum spathaceum	D.RL.Cm.IRQ1.521.8	KR271452	Metacercaria	Lens	Cyprinion macrostomum	Cyprinidae	Iraq	River Tigris	Locke et al. (2015)
	Diplostomum spathaceum	D.RL.Cm.IRQ1.521.10	KR271461	Metacercaria	Lens	Cyprinion macrostomum	Cyprinidae	Iraq	River Tigris	Locke et al. (2015)
	Diplostomum spathaceum	D.L.ab.UYG.1.9	KR271430	Metacercaria	Lens	Abramis brama	Cyprinidae	China	River Tigris	Locke et al. (2015)
	Diplostomum spathaceum	D.L.ab.UYG.1.12	KR271443	Metacercaria	Lens	Abramis brama	Cyprinidae	China	River Tigris	Locke et al. (2015)
	Diplostomum spathaceum	D.LL.Bl.IRQ3.468.5	KR271432	Metacercaria	Lens	Carasobarbus luteus	Cyprinidae	Iraq	River Tigris	Locke et al. (2015)
	Diplostomum spathaceum	D.LL.Bl.IRQ3.468.6	KR271436	Metacercaria	Lens	Carasobarbus luteus	Cyprinidae	Iraq	River Tigris	Locke et al. (2015)
	Diplostomum spathaceum	D.RL.Bl.IRQ3.469.4	KR271469	Metacercaria	Lens	Carasobarbus luteus	Cyprinidae	Iraq	River Tigris	Locke et al. (2015)
	Diplostomum spathaceum	D.LL.Am.IRQ2.537.1	KR271421	Metacercaria	Lens	Acanthobrama marmid	Cyprinidae	Iraq	River Tigris	Locke et al. (2015)
	Diplostomum spathaceum	D.LL.Am.IRQ2.537.2	KR271416	Metacercaria	Lens	Acanthobrama marmid	Cyprinidae	Iraq	River Tigris	Locke et al. (2015)
	Diplostomum spathaceum	D.LL.Am.IRQ2.537.6	KR271451	Metacercaria	Lens	Acanthobrama marmid	Cyprinidae	Iraq	River Tigris	Locke et al. (2015)
	Diplostomum spathaceum	D.LL.Am.IRQ2.537.7	KR271423	Metacercaria	Lens	Acanthobrama marmid	Cyprinidae	Iraq	River Tigris	Locke et al. (2015)
	Diplostomum spathaceum	D.LL.Am.IRQ2.537.8	KR271441	Metacercaria	Lens	Acanthobrama marmid	Cyprinidae	Iraq	River Tigris	Locke et al. (2015)
	Diplostomum spathaceum	D.LL.Am.IRQ2.537.9	KR271455	Metacercaria	Lens	Acanthobrama marmid	Cyprinidae	Iraq	River Tigris	Locke et al. (2015)
	Diplostomum spathaceum	D.LL.Am.IRQ2.537.10	KR271435	Metacercaria	Lens	Acanthobrama marmid	Cyprinidae	Iraq	River Tigris	Locke et al. (2015)
	Diplostomum spathaceum	D.LL.Am.IRQ2.537.11	KR271467	Metacercaria	Lens	Acanthobrama marmid	Cyprinidae	Iraq	River Tigris	Locke et al. (2015)
	Diplostomum spathaceum	D.L.ab.UYG.1.6.1	KR271434	Metacercaria	Lens	Abramis brama	Cyprinidae	China	River Irtysh	Locke et al. (2015)
	Diplostomum spathaceum	D.L.Pf.ITA2.X.1	KR271468	Metacercaria	Lens	Perca fluviatilis	Percidae	Italy	Oliveto Lario	Locke et al. (2015)
	Diplostomum spathaceum	D.L.Pf.ITA2.X.3	KR271417	Metacercaria	Lens	Perca fluviatilis	Percidae	Italy	Oliveto Lario	Locke et al. (2015)
	Diplostomum spathaceum	D.L.Pf.ITA2.X.5	KR271457	Metacercaria	Lens	Perca fluviatilis	Percidae	Italy	Oliveto Lario	Locke et al. (2015)
	Diplostomum spathaceum	D.L.Pf.ITA2.X.6	KR271420	Metacercaria	Lens	Perca fluviatilis	Percidae	Italy	Oliveto Lario	Locke et al. (2015)
	Diplostomum spathaceum	D.L.ab.UYG.1.1	KR271446	Metacercaria	Lens	Abramis brama	Cyprinidae	China	River Irtysh	Locke et al. (2015)
	Diplostomum spathaceum	D.L.ab.UYG.1.3	KR271433	Metacercaria	Lens	Abramis brama	Cyprinidae	China	River Irtysh	Locke et al. (2015)
	Diplostomum spathaceum	D.L.ab.UYG.1.4	KR271459	Metacercaria	Lens	Abramis brama	Cyprinidae	China	River Irtysh	Locke et al. (2015)
	Diplostomum spathaceum	D.L.Sg.DAN1.2	KR271462	Metacercaria	Lens	Siluris glanis	Siluridae	Romania	Moldova Noua	Locke et al. (2015)
	Diplostomum spathaceum	D.L.Sg.DAN1.10	KR271442	Metacercaria	Lens	Siluris glanis	Siluridae	Romania	Moldova Noua	Locke et al. (2015)
	Diplostomum spathaceum	D.L.Rr.BEG1.1	KR271445	Metacercaria	Lens	Rutilus rutilus	Cyprinidae	Romania	River Bega near Timisoara	Locke et al. (2015)
	Diplostomum spathaceum	Dp.Rp.GPS.9.3	KR271431	Cercaria		Radix peregra	Lymnaeidae	Germany	Grosser Ploener See	Locke et al. (2015)
	Diplostomum spathaceum	Dp.Rp.Diek.4.1	KR271414	Cercaria		Radix peregra	Lymnaeidae	Germany	Dieksee	Locke et al. (2015)
	Diplostomum spathaceum	D.L.Cyc.CTA.1.1	KR271437	Metacercaria	Lens	Cyprinus carpio	Cyprinidae	Croatia		Locke et al. (2015)
	Diplostomum spathaceum	ABD1	KY653961	Metacercaria	Lens	Abramis brama	Cyprinidae	Slovakia	River Danube	Kudlai et al. (2017)
	Diplostomum spathaceum	ABD2	KY653962	Metacercaria	Lens	Abramis brama	Cyprinidae	Slovakia	River Danube	Kudlai et al. (2017)
	Diplostomum spathaceum	ABD3	KY653963	Metacercaria	Lens	Abramis brama	Cyprinidae	Slovakia	River Danube	Kudlai et al. (2017)
	Diplostomum spathaceum	ABD4	KY653964	Metacercaria	Lens	Abramis brama	Cyprinidae	Slovakia	River Danube	Kudlai et al. (2017)
	Diplostomum spathaceum	ABD5	KY653965	Metacercaria	Lens	Abramis brama	Cyprinidae	Slovakia	River Danube	Kudlai et al. (2017)
	Diplostomum spathaceum	ABD6	KY653966	Metacercaria	Lens	Abramis brama	Cyprinidae	Slovakia	River Danube	Kudlai et al. (2017)
	Diplostomum spathaceum	ABD7	KY653967	Metacercaria	Lens	Abramis brama	Cyprinidae	Slovakia	River Danube	Kudlai et al. (2017)
	Diplostomum spathaceum	ABD8	KY653968	Metacercaria	Lens	Abramis brama	Cyprinidae	Slovakia	River Danube	Kudlai et al. (2017)
	Diplostomum spathaceum	ABD9	KY653969	Metacercaria	Lens	Abramis brama	Cyprinidae	Slovakia	River Danube	Kudlai et al. (2017)
	Diplostomum spathaceum	ARD	KY653970	Metacercaria	Lens	Acipenser ruthenus	Acipenseridae	Slovakia	River Danube	Kudlai et al. (2017)
	Diplostomum spathaceum	BBD1	KY653971	Metacercaria	Lens	Blicca bjoerkna	Cyprinidae	Slovakia	River Danube	Kudlai et al. (2017)
	Diplostomum spathaceum	BBD2	KY653972	Metacercaria	Lens	Blicca bjoerkna	Cyprinidae	Slovakia	River Danube	Kudlai et al. (2017)
	Diplostomum spathaceum	BBD3	KY653973	Metacercaria	Lens	Blicca bjoerkna	Cyprinidae	Hungary	River Danube	Kudlai et al. (2017)
	Diplostomum spathaceum	CND1	KY653974	Metacercaria	Lens	Chondrostoma nasus	Cyprinidae	Slovakia	River Danube	Kudlai et al. (2017)
	Diplostomum spathaceum	CND2	KY653975	Metacercaria	Lens	Chondrostoma nasus	Cyprinidae	Hungary	River Danube	Kudlai et al. (2017)
	Diplostomum spathaceum	LAD1	KY653976	Metacercaria	Lens	Leuciscus aspius	Cyprinidae	Hungary	River Danube	Kudlai et al. (2017)
	Diplostomum spathaceum	LAD2	KY653977	Metacercaria	Lens	Leuciscus aspius	Cyprinidae	Slovakia	River Danube	Kudlai et al. (2017)
	Diplostomum spathaceum	RPD1	KY653978	Metacercaria	Lens	Rutilus pigus	Cyprinidae	Slovakia	River Danube	Kudlai et al. (2017)
	Diplostomum spathaceum	RPD2	KY653979	Metacercaria	Lens	Rutilus pigus	Cyprinidae	Slovakia	River Danube	Kudlai et al. (2017)
	Diplostomum spathaceum	RPD3	KY653980	Metacercaria	Lens	Rutilus pigus	Cyprinidae	Slovakia	River Danube	Kudlai et al. (2017)
	Diplostomum spathaceum	RPD4	KY653981	Metacercaria	Lens	Rutilus pigus	Cyprinidae	Slovakia	River Danube	Kudlai et al. (2017)
	Diplostomum spathaceum	RRD1	KY653982	Metacercaria	Lens	Rutilus rutilus	Cyprinidae	Slovakia	River Danube	Kudlai et al. (2017)
	Diplostomum spathaceum	RRD2	KY653983	Metacercaria	Lens	Rutilus rutilus	Cyprinidae	Hungary	River Danube	Kudlai et al. (2017)
	Diplostomum spathaceum	SGD	KY653984	Metacercaria	Lens	Silurus glanis	Cyprinidae	Slovakia	River Danube	Kudlai et al. (2017)
	Diplostomum spathaceum	VVD1	KY653985	Metacercaria	Lens	Vimba vimba	Cyprinidae	Slovakia	River Danube	Kudlai et al. (2017)
	Diplostomum spathaceum	VVD2	KY653986	Metacercaria	Lens	Vimba vimba	Cyprinidae	Slovakia	River Danube	Kudlai et al. (2017)
	Diplostomum spathaceum	clone "pEASY-T1"	KT736038					China		Dang et al. (unpublished data)
Diplostomum sp. 1 of Moszczynska et al. (2009)
	Diplostomum sp. 1 SAL-2008	D.IN.Kq.Lama.1.1	FJ477195	Adult (?exp.)		Larus marinus	Laridae	Canada	Kangiqsualujjuaq	Moszczynska et al. (2009)
	Diplostomum sp. 1 SAL-2008	D.LL.B.Ls.1.1	GQ292477	Metacercaria	Lens	Labidesthes sicculus	Atherinopsidae	Canada	Beauharnois	Locke et al. (2010a)
	Diplostomum sp. 1 SAL-2008	D.IN.SSO.Ld.1F.2	GQ292475	Adult		Larus delawarensis	Laridae	Canada	WM Landfill	Locke et al. (2010a)
	Diplostomum sp. 1 SAL-2008	D.IN.SSO.Ld.1F.27	GQ292481	Adult		Larus delawarensis	Laridae	Canada	WM Landfill	Locke et al. (2010a)
	Diplostomum sp. 1 SAL-2008	D.IN.SSO.Ld.2F.6	GQ292480	Adult		Larus delawarensis	Laridae	Canada	WM Landfill	Locke et al. (2010a)
	Diplostomum sp. 1 SAL-2008	D.IN.SSO.Ld.2F.7	GQ292478	Adult		Larus delawarensis	Laridae	Canada	WM Landfill	Locke et al. (2010a)
	Diplostomum sp. 1 SAL-2008	D.IN.SSO.Ld.3F.1	GQ292479	Adult		Larus delawarensis	Laridae	Canada	WM Landfill	Locke et al. (2010a)
	Diplostomum sp. 1 SAL-2008	D.LL.D.Md.1.1	GQ292476	Metacercaria	Lens	Micropterus dolomieu	Centrarchidae	Canada	Dorval Island	Locke et al. (2010a)
	Diplostomum sp. 1 SAL-2008	D.RL.IVT.Cc.3F.2	HM064685	Metacercaria	Lens	Catostomus commersonii	Catostomidae	Canada	Ilet Vert	Locke et al. (2010b)
	Diplostomum sp. 1 SAL-2008	D.LL.O05.Mm.2.6	HM064680	Metacercaria	Lens	Moxostoma macrolepidotum	Catostomidae	Canada	Ile aux Ours	Locke et al. (2010b)
	Diplostomum sp. 1 SAL-2008	D.LL.IPA05.J.19.1	HM064681	Metacercaria	Lens	Etheostoma nigrum	Percidae	Canada	Iles de la Paix	Locke et al. (2010b)
	Diplostomum sp. 1 SAL-2008	10JS71(12)	HM064679	Adult		Larus argentatus	Laridae	Canada	Delta Marsh	Locke et al. (2010b)
	Diplostomum sp. 1 SAL-2008	14G W-06-02	HM064678	Adult		Larus argentatus	Laridae	Canada	Delta Marsh	Locke et al. (2010b)
	Diplostomum sp. 1 SAL-2008	D.IN.ELA8.La.1.3	HM064682	Adult		Larus argentatus	Laridae	Canada	East Lake Ontario	Locke et al. (2010b)
	Diplostomum sp. 1 SAL-2008	D.IN.SNI.La.1.1	HM064683	Adult		Larus argentatus	Laridae	Canada	Snake Island	Locke et al. (2010b)
	Diplostomum sp. 1 SAL-2008	D.LL.D.S.15.1	HM064677	Metacercaria	Lens	Lepomis gibbosus	Centrarchidae	Canada	Dorval Island	Locke et al. (2010b)
	Diplostomum sp. 1 SAL-2008	D.LL.2.S.5.1	HM064675	Metacercaria	Lens	Lepomis gibbosus	Centrarchidae	Canada	Pointe Dupuis	Locke et al. (2010b)
	Diplostomum sp. 1 SAL-2008	D.LL.B.R.2.1	HM064676	Metacercaria	Lens	Ambloplites rupestris	Centrarchidae	Canada	Beauharnois	Locke et al. (2010b)
	Diplostomum sp. 1 SAL-2008	D.LL.1.R.8.1	HM064674	Metacercaria	Lens	Ambloplites rupestris	Centrarchidae	Canada	West of Creg Quay Marina	Locke et al. (2010b)
	Diplostomum sp. 1 SAL-2008	D.IN.S.Nh.L29W.2	HM064686	Adult (exp.)		Larus delawarensis fed Notropis hudsonius	Laridae/Cyprinidae	Canada	Iles aux Sables	Locke et al. (2010b)
	Diplostomum sp. 1 SAL-2008	D.IN.DW6.Laar.1.4	HM064687	Adult		Larus argentatus	Laridae	Canada	Delta Marsh	Locke et al. (2010b)
	Diplostomum sp. 1 SAL-2008	D.IN.SSO.Ld.1F.6	HM064684	Adult		Larus delawarensis	Laridae	Canada	WM Landfill	Locke et al. (2010b)
	Diplostomum sp. 1 SAL-2008	D.RL.D.R.6.3	KR271169	Metacercaria	Lens	Ambloplites rupestris	Centrarchidae	Canada	Dorval Island	Locke et al. (2015)
	Diplostomum sp. 1 SAL-2008	D.RL.D.R.14.1	KR271158	Metacercaria	Lens	Ambloplites rupestris	Centrarchidae	Canada	Dorval Island	Locke et al. (2015)
	Diplostomum sp. 1 SAL-2008	D.RL.D.R.14.2	KR271179	Metacercaria	Lens	Ambloplites rupestris	Centrarchidae	Canada	Dorval Island	Locke et al. (2015)
	Diplostomum sp. 1 SAL-2008	D.LL.B.B.23.2	KR271194	Metacercaria	Lens	Pimephales notatus	Cyprinidae	Canada	Beauharnois	Locke et al. (2015)
	Diplostomum sp. 1 SAL-2008	D.RL.1.G.1.2	KR271173	Metacercaria	Lens	Notemigonus crysoleucas	Cyprinidae	Canada	West of Creg Quay Marina	Locke et al. (2015)
	Diplostomum sp. 1 SAL-2008	D.RL.1.G.1.4	KR271221	Metacercaria	Lens	Notemigonus crysoleucas	Cyprinidae	Canada	West of Creg Quay Marina	Locke et al. (2015)
	Diplostomum sp. 1 SAL-2008	D.LL.1.G.1.1	KR271248	Metacercaria	Lens	Notemigonus crysoleucas	Cyprinidae	Canada	West of Creg Quay Marina	Locke et al. (2015)
	Diplostomum sp. 1 SAL-2008	D.LL.1.G.1.2	KR271244	Metacercaria	Lens	Notemigonus crysoleucas	Cyprinidae	Canada	West of Creg Quay Marina	Locke et al. (2015)
	Diplostomum sp. 1 SAL-2008	D.LL.1.G.1.3	KR271258	Metacercaria	Lens	Notemigonus crysoleucas	Cyprinidae	Canada	West of Creg Quay Marina	Locke et al. (2015)
	Diplostomum sp. 1 SAL-2008	D.LL.1.G.18.2	KR271253	Metacercaria	Lens	Notemigonus crysoleucas	Cyprinidae	Canada	West of Creg Quay Marina	Locke et al. (2015)
	Diplostomum sp. 1 SAL-2008	D.LL.1.G.15.1	KR271190	Metacercaria	Lens	Pimephales notatus	Cyprinidae	Canada	West of Creg Quay Marina	Locke et al. (2015)
	Diplostomum sp. 1 SAL-2008	D.LL.2.G.19.5	KR271209	Metacercaria	Lens	Notemigonus crysoleucas	Cyprinidae	Canada	Pointe Dupuis	Locke et al. (2015)
	Diplostomum sp. 1 SAL-2008	D.RL.2.G.13.7	KR271147	Metacercaria	Lens	Notemigonus crysoleucas	Cyprinidae	Canada	Pointe Dupuis	Locke et al. (2015)
	Diplostomum sp. 1 SAL-2008	D.RL.2.G.17.2	KR271207	Metacercaria	Lens	Notemigonus crysoleucas	Cyprinidae	Canada	Pointe Dupuis	Locke et al. (2015)
	Diplostomum sp. 1 SAL-2008	D.LL.2.G.10.1	KR271146	Metacercaria	Lens	Notemigonus crysoleucas	Cyprinidae	Canada	Pointe Dupuis	Locke et al. (2015)
	Diplostomum sp. 1 SAL-2008	D.RL.2.B.18.3	KR271215	Metacercaria	Lens	Pimephales notatus	Cyprinidae	Canada	Pointe Dupuis	Locke et al. (2015)
	Diplostomum sp. 1 SAL-2008	D.LL.2.B.10.6	KR271241	Metacercaria	Lens	Pimephales notatus	Cyprinidae	Canada	Pointe Dupuis	Locke et al. (2015)
	Diplostomum sp. 1 SAL-2008	D.RL.2.B.10.3	KR271160	Metacercaria	Lens	Pimephales notatus	Cyprinidae	Canada	Pointe Dupuis	Locke et al. (2015)
	Diplostomum sp. 1 SAL-2008	D.RL.2.B.10.6	KR271260	Metacercaria	Lens	Pimephales notatus	Cyprinidae	Canada	Pointe Dupuis	Locke et al. (2015)
	Diplostomum sp. 1 SAL-2008	D.RL.2.B.11.2	KR271246	Metacercaria	Lens	Pimephales notatus	Cyprinidae	Canada	Pointe Dupuis	Locke et al. (2015)
	Diplostomum sp. 1 SAL-2008	D.RL.2.B.11.8	KR271195	Metacercaria	Lens	Pimephales notatus	Cyprinidae	Canada	Pointe Dupuis	Locke et al. (2015)
	Diplostomum sp. 1 SAL-2008	D.LL.2.B.11.2	KR271228	Metacercaria	Lens	Pimephales notatus	Cyprinidae	Canada	Pointe Dupuis	Locke et al. (2015)
	Diplostomum sp. 1 SAL-2008	D.RL.2.B.23.3	KR271177	Metacercaria	Lens	Pimephales notatus	Cyprinidae	Canada	Pointe Dupuis	Locke et al. (2015)
	Diplostomum sp. 1 SAL-2008	D.RL.2.B.19.1	KR271157	Metacercaria	Lens	Pimephales notatus	Cyprinidae	Canada	Pointe Dupuis	Locke et al. (2015)
	Diplostomum sp. 1 SAL-2008	D.LL.2.B.8.1	KR271265	Metacercaria	Lens	Pimephales notatus	Cyprinidae	Canada	Pointe Dupuis	Locke et al. (2015)
	Diplostomum sp. 1 SAL-2008	D.LL.2.B.8.2	KR271162	Metacercaria	Lens	Pimephales notatus	Cyprinidae	Canada	Pointe Dupuis	Locke et al. (2015)
	Diplostomum sp. 1 SAL-2008	D.LL.2.B.8.3	KR271208	Metacercaria	Lens	Pimephales notatus	Cyprinidae	Canada	Pointe Dupuis	Locke et al. (2015)
	Diplostomum sp. 1 SAL-2008	D.LL.2.B.8.7	KR271185	Metacercaria	Lens	Pimephales notatus	Cyprinidae	Canada	Pointe Dupuis	Locke et al. (2015)
	Diplostomum sp. 1 SAL-2008	D.LL.Nm.IPA.1.1	KR271239	Metacercaria	Lens	Necturus maculosus	Proteidae	Canada	Iles de la Paix	Locke et al. (2015)
	Diplostomum sp. 1 SAL-2008	LSF1.0911.CACO.7.L.1	KR271196	Metacercaria	Lens	Catostomus commersonii	Catostomidae	Canada	West of Creg Quay Marina	Locke et al. (2015)
	Diplostomum sp. 1 SAL-2008	LSF1.0911.NOHE.1.R.1	KR271188	Metacercaria	Lens	Notropis heterodon	Cyprinidae	Canada	West of Creg Quay Marina	Locke et al. (2015)
	Diplostomum sp. 1 SAL-2008	LSF1.0911.NEME.2.L.1	KR271238	Metacercaria	Lens	Neogobius melanostomus	Gobiidae	Canada	West of Creg Quay Marina	Locke et al. (2015)
	Diplostomum sp. 1 SAL-2008	LSF1.0911.MISA.7.L.1	KR271230	Metacercaria	Lens	Micropterus salmoides	Centrarchidae	Canada	West of Creg Quay Marina	Locke et al. (2015)
	Diplostomum sp. 1 SAL-2008	LSF1.0911.NOSV.1.L.4	KR271223	Metacercaria	Lens	Notropis stramineus/volucellus	Cyprinidae	Canada	West of Creg Quay Marina	Locke et al. (2015)
	Diplostomum sp. 1 SAL-2008	LSF1.0911.NOAT.2.R.1	KR271189	Metacercaria	Lens	Notropis atherinoides	Cyprinidae	Canada	West of Creg Quay Marina	Locke et al. (2015)
	Diplostomum sp. 1 SAL-2008	LSF1.0611.PEFL.27.R.1	KR271205	Metacercaria	Lens	Perca flavescens	Percidae	Canada	West of Creg Quay Marina	Locke et al. (2015)
	Diplostomum sp. 1 SAL-2008	LSF1.0611.NOSV.3.L.2	KR271229	Metacercaria	Lens	Notropis stramineus/volucellus	Cyprinidae	Canada	West of Creg Quay Marina	Locke et al. (2015)
	Diplostomum sp. 1 SAL-2008	D.L.S6.2	KR271236	Cercaria		Lymnaeidae (n > 1)	Lymnaeidae	Canada	Montreal	Locke et al. (2015)
	Diplostomum sp. 1 SAL-2008	D.LL.Cl.RIO.3.1	KR271176	Metacercaria	Lens	Cyprinella lutrensis	Cyprinidae	USA	Albuquerque	Locke et al. (2015)
	Diplostomum sp. 1 SAL-2008	D.LL.Pp.RIO.1.2	KR271156	Metacercaria	Lens	Pimephales promelas	Cyprinidae	USA	Albuquerque	Locke et al. (2015)
	Diplostomum sp. 1 SAL-2008	cq0910.pefl31.rl.d1	KR271200	Metacercaria	Lens	Perca flavescens	Percidae	Canada	West of Creg Quay Marina	Locke et al. (2015)
	Diplostomum sp. 1 SAL-2008	cq0910.nocr6.rl.d1	KR271197	Metacercaria	Lens	Notemigonus crysoleucas	Cyprinidae	Canada	West of Creg Quay Marina	Locke et al. (2015)
	Diplostomum sp. 1 SAL-2008	cq0910.lasi6.rl.d2	KR271233	Metacercaria	Lens	Labidesthes sicculus	Atherinopsidae	Canada	West of Creg Quay Marina	Locke et al. (2015)
	Diplostomum sp. 1 SAL-2008	D.RL.1.G.8.1	KR271254	Metacercaria	Lens	Notemigonus crysoleucas	Cyprinidae	Canada	West of Creg Quay Marina	Locke et al. (2015)
	Diplostomum sp. 1 SAL-2008	D.RL.1.G.8.3	KR271237	Metacercaria	Lens	Notemigonus crysoleucas	Cyprinidae	Canada	West of Creg Quay Marina	Locke et al. (2015)
	Diplostomum sp. 1 SAL-2008	D.RL.1.G.8.4	KR271231	Metacercaria	Lens	Notemigonus crysoleucas	Cyprinidae	Canada	West of Creg Quay Marina	Locke et al. (2015)
	Diplostomum sp. 1 SAL-2008	D.LL.1.G.9.4	KR271181	Metacercaria	Lens	Notemigonus crysoleucas	Cyprinidae	Canada	West of Creg Quay Marina	Locke et al. (2015)
	Diplostomum sp. 1 SAL-2008	D.LL.1.G.13.1	KR271174	Metacercaria	Lens	Notemigonus crysoleucas	Cyprinidae	Canada	West of Creg Quay Marina	Locke et al. (2015)
	Diplostomum sp. 1 SAL-2008	cq0611.nocr31.ll.d1	KR271155	Metacercaria	Lens	Notemigonus crysoleucas	Cyprinidae	Canada	West of Creg Quay Marina	Locke et al. (2015)
	Diplostomum sp. 1 SAL-2008	cq0611.nocr49.ll.d1	KR271234	Metacercaria	Lens	Notemigonus crysoleucas	Cyprinidae	Canada	West of Creg Quay Marina	Locke et al. (2015)
	Diplostomum sp. 1 SAL-2008	D.LL.1.G.3.1	KR271251	Metacercaria	Lens	Notemigonus crysoleucas	Cyprinidae	Canada	West of Creg Quay Marina	Locke et al. (2015)
	Diplostomum sp. 1 SAL-2008	D.RL.1.G.6.3	KR271247	Metacercaria	Lens	Notemigonus crysoleucas	Cyprinidae	Canada	West of Creg Quay Marina	Locke et al. (2015)
	Diplostomum sp. 1 SAL-2008	D.RL.1.G.6.5	KR271163	Metacercaria	Lens	Notemigonus crysoleucas	Cyprinidae	Canada	West of Creg Quay Marina	Locke et al. (2015)
	Diplostomum sp. 1 SAL-2008	D.RL.1.G.6.6	KR271186	Metacercaria	Lens	Notemigonus crysoleucas	Cyprinidae	Canada	West of Creg Quay Marina	Locke et al. (2015)
	Diplostomum sp. 1 SAL-2008	D.RL.1.G.6.9	KR271171	Metacercaria	Lens	Notemigonus crysoleucas	Cyprinidae	Canada	West of Creg Quay Marina	Locke et al. (2015)
	Diplostomum sp. 1 SAL-2008	D.LL.1.G.6.9	KR271148	Metacercaria	Lens	Notemigonus crysoleucas	Cyprinidae	Canada	West of Creg Quay Marina	Locke et al. (2015)
	Diplostomum sp. 1 SAL-2008	D.RL.1.G.5.1	KR271166	Metacercaria	Lens	Notemigonus crysoleucas	Cyprinidae	Canada	West of Creg Quay Marina	Locke et al. (2015)
	Diplostomum sp. 1 SAL-2008	D.RL.1.G.5.2	KR271175	Metacercaria	Lens	Notemigonus crysoleucas	Cyprinidae	Canada	West of Creg Quay Marina	Locke et al. (2015)
	Diplostomum sp. 1 SAL-2008	D.LL.1.G.5.2	KR271191	Metacercaria	Lens	Notemigonus crysoleucas	Cyprinidae	Canada	West of Creg Quay Marina	Locke et al. (2015)
	Diplostomum sp. 1 SAL-2008	D.LL.1.G.5.4	KR271180	Metacercaria	Lens	Notemigonus crysoleucas	Cyprinidae	Canada	West of Creg Quay Marina	Locke et al. (2015)
	Diplostomum sp. 1 SAL-2008	D.LL.1.G.5.5	KR271262	Metacercaria	Lens	Notemigonus crysoleucas	Cyprinidae	Canada	West of Creg Quay Marina	Locke et al. (2015)
	Diplostomum sp. 1 SAL-2008	D.LL.1.G.5.6	KR271220	Metacercaria	Lens	Notemigonus crysoleucas	Cyprinidae	Canada	West of Creg Quay Marina	Locke et al. (2015)
	Diplostomum sp. 1 SAL-2008	D.LL.1.G.5.7	KR271222	Metacercaria	Lens	Notemigonus crysoleucas	Cyprinidae	Canada	West of Creg Quay Marina	Locke et al. (2015)
	Diplostomum sp. 1 SAL-2008	D.LL.1.G.5.9	KR271153	Metacercaria	Lens	Notemigonus crysoleucas	Cyprinidae	Canada	West of Creg Quay Marina	Locke et al. (2015)
	Diplostomum sp. 1 SAL-2008	D.LL.1.G.14.8	KR271213	Metacercaria	Lens	Notemigonus crysoleucas	Cyprinidae	Canada	West of Creg Quay Marina	Locke et al. (2015)
	Diplostomum sp. 1 SAL-2008	D.LL.1.G.14.9	KR271217	Metacercaria	Lens	Notemigonus crysoleucas	Cyprinidae	Canada	West of Creg Quay Marina	Locke et al. (2015)
	Diplostomum sp. 1 SAL-2008	D.RL.1.G.10.1	KR271256	Metacercaria	Lens	Notemigonus crysoleucas	Cyprinidae	Canada	West of Creg Quay Marina	Locke et al. (2015)
	Diplostomum sp. 1 SAL-2008	D.RL.1.G.10.2	KR271192	Metacercaria	Lens	Notemigonus crysoleucas	Cyprinidae	Canada	West of Creg Quay Marina	Locke et al. (2015)
	Diplostomum sp. 1 SAL-2008	D.LL.1.G.10.1	KR271159	Metacercaria	Lens	Notemigonus crysoleucas	Cyprinidae	Canada	West of Creg Quay Marina	Locke et al. (2015)
	Diplostomum sp. 1 SAL-2008	D.RL.1.G.3.6	KR271183	Metacercaria	Lens	Notemigonus crysoleucas	Cyprinidae	Canada	West of Creg Quay Marina	Locke et al. (2015)
	Diplostomum sp. 1 SAL-2008	D.LL.1.P.3.2	KR271178	Metacercaria	Lens	Perca flavescens	Percidae	Canada	West of Creg Quay Marina	Locke et al. (2015)
	Diplostomum sp. 1 SAL-2008	D.LL.B.Ns.1.2	KR271263	Metacercaria	Lens	Notropis spilopterus	Cyprinidae	Canada	Beauharnois	Locke et al. (2015)
	Diplostomum sp. 1 SAL-2008	D.RL.B.Ns.1.3	KR271170	Metacercaria	Lens	Notropis spilopterus	Cyprinidae	Canada	Beauharnois	Locke et al. (2015)
	Diplostomum sp. 1 SAL-2008	D.IN.SSO.Ld.1F.10	KR271164	Adult		Larus delawarensis	Laridae	Canada	WM Landfill	Locke et al. (2015)
	Diplostomum sp. 1 SAL-2008	D.IN.SSO.Ld.1F.11	KR271255	Adult		Larus delawarensis	Laridae	Canada	WM Landfill	Locke et al. (2015)
	Diplostomum sp. 1 SAL-2008	D.IN.SSO.Ld.1F.17	KR271214	Adult		Larus delawarensis	Laridae	Canada	WM Landfill	Locke et al. (2015)
	Diplostomum sp. 1 SAL-2008	D.IN.SSO.Ld.1F.18	KR271187	Adult		Larus delawarensis	Laridae	Canada	WM Landfill	Locke et al. (2015)
	Diplostomum sp. 1 SAL-2008	D.IN.SSO.Ld.1F.22	KR271224	Adult		Larus delawarensis	Laridae	Canada	WM Landfill	Locke et al. (2015)
	Diplostomum sp. 1 SAL-2008	D.IN.SSO.Ld.1F.24	KR271154	Adult		Larus delawarensis	Laridae	Canada	WM Landfill	Locke et al. (2015)
	Diplostomum sp. 1 SAL-2008	D.IN.SSO.Ld.1F.28	KR271240	Adult		Larus delawarensis	Laridae	Canada	WM Landfill	Locke et al. (2015)
	Diplostomum sp. 1 SAL-2008	D.IN.SSO.Ld.1F.3	KR271226	Adult		Larus delawarensis	Laridae	Canada	WM Landfill	Locke et al. (2015)
	Diplostomum sp. 1 SAL-2008	D.IN.SSO.Ld.1F.33	KR271199	Adult		Larus delawarensis	Laridae	Canada	WM Landfill	Locke et al. (2015)
	Diplostomum sp. 1 SAL-2008	D.IN.SSO.Ld.4F.1	KR271150	Adult		Larus delawarensis	Laridae	Canada	WM Landfill	Locke et al. (2015)
	Diplostomum sp. 1 SAL-2008	D.RL.1.Nh.1.3	KR271243	Metacercaria	Lens	Notropis hudsonius	Cyprinidae	Canada	West of Creg Quay Marina	Locke et al. (2015)
	Diplostomum sp. 1 SAL-2008	D.RL.B08.Pn.1F.1	KR271201	Metacercaria	Lens	Pomoxis nigromaculatus	Centrarchidae	Canada	Beauharnois	Locke et al. (2015)
	Diplostomum sp. 1 SAL-2008	D.RL.D.Md.1.1	KR271198	Metacercaria	Lens	Micropterus dolomieu	Centrarchidae	Canada	Dorval Island	Locke et al. (2015)
	Diplostomum sp. 1 SAL-2008	D.RL.O.Pn.1.1	KR271149	Metacercaria	Lens	Pomoxis nigromaculatus	Centrarchidae	Canada	Ile aux Ours	Locke et al. (2015)
	Diplostomum sp. 1 SAL-2008	D.RL.1.Pn.1.1	KR271193	Metacercaria	Lens	Pomoxis nigromaculatus	Centrarchidae	Canada	West of Creg Quay Marina	Locke et al. (2015)
	Diplostomum sp. 1 SAL-2008	D.L.Nm.SCA.06.1	KR271212	Metacercaria	Lens	Neogobius melanostomus	Gobiidae	USA	Anchor Bay	Locke et al. (2015)
	Diplostomum sp. 1 SAL-2008	D.LL.Nm.B07.01.2	KR271227	Metacercaria	Lens	Neogobius melanostomus	Gobiidae	Canada	Beauharnois	Locke et al. (2015)
	Diplostomum sp. 1 SAL-2008	D.LL.Po.UW1.01.1	KR271172	Metacercaria	Lens	Percopsis omiscomaycus	Percopsidae	Canada	Athabasca River	Locke et al. (2015)
	Diplostomum sp. 1 SAL-2008	D.RL.Nm.CME.17.2	KR271219	Metacercaria	Lens	Neogobius melanostomus	Gobiidae	Canada	Cap-sur-Mer	Locke et al. (2015)
	Diplostomum sp. 1 SAL-2008	D.LL.Nm.CME.25.1	KR271204	Metacercaria	Lens	Neogobius melanostomus	Gobiidae	Canada	Cap-sur-Mer	Locke et al. (2015)
	Diplostomum sp. 1 SAL-2008	D.LL.Nh.DRI.12.1	KR271245	Metacercaria	Lens	Notropis hudsonius	Cyprinidae	Canada	Deep River	Locke et al. (2015)
	Diplostomum sp. 1 SAL-2008	D.LL.Na.SCE.17.1	KR271259	Metacercaria	Lens	Notropis atherinoides	Cyprinidae	Canada	Point Edward	Locke et al. (2015)
	Diplostomum sp. 1 SAL-2008	D.L.Nm.SCA.08.1	KR271235	Metacercaria	Lens	Neogobius melanostomus	Gobiidae	USA	Anchor Bay	Locke et al. (2015)
	Diplostomum sp. 1 SAL-2008	D.LL.Po.UW1.08.1	KR271232	Metacercaria	Lens	Percopsis omiscomaycus	Percopsidae	Canada	Athabasca River	Locke et al. (2015)
	Diplostomum sp. 1 SAL-2008	D.L.NM.IGR.09.7	KR271203	Metacercaria	Lens	Neogobius melanostomus	Gobiidae	Canada	Ile Grosbois	Locke et al. (2015)
	Diplostomum sp. 1 SAL-2008	D.RL.Nm.B9.2.5	KR271261	Metacercaria	Lens	Neogobius melanostomus	Gobiidae	Canada	Beauharnois	Locke et al. (2015)
	Diplostomum sp. 1 SAL-2008	D.LH.Nm.B9.2.3	KR271184	Metacercaria	Lens	Neogobius melanostomus	Gobiidae	Canada	Beauharnois	Locke et al. (2015)
	Diplostomum sp. 1 SAL-2008	D.LL.2.R.7.1	KR271151	Metacercaria	Lens	Ambloplites rupestris	Centrarchidae	Canada	Pointe Dupuis	Locke et al. (2015)
	Diplostomum sp. 1 SAL-2008	D.LL.R.OPI.1F.1	KR271211	Metacercaria	Lens	Ambloplites rupestris	Centrarchidae	Canada	Lake Opinicon	Locke et al. (2015)
	Diplostomum sp. 1 SAL-2008	D.L.Ns.MPP.3.1	KR271202	Metacercaria	Lens	Notropis spilopterus	Cyprinidae	Canada	Macgregor Point Provincial Park	Locke et al. (2015)
	Diplostomum sp. 1 SAL-2008	D.LL.1.R.5.5	KR271206	Metacercaria	Lens	Ambloplites rupestris	Centrarchidae	Canada	West of Creg Quay Marina	Locke et al. (2015)
	Diplostomum sp. 1 SAL-2008	D.LL.D.R.11.1	KR271210	Metacercaria	Lens	Ambloplites rupestris	Centrarchidae	Canada	Dorval Island	Locke et al. (2015)
	Diplostomum sp. 1 SAL-2008	D.IN.2.B.L47W.4	KR271264	Adult (exp.)		Larus delawarensis fed Pimephales notatus	Laridae/Cyprinidae	Canada	Pointe Dupuis	Locke et al. (2015)
	Diplostomum sp. 1 SAL-2008	D.IN.2.B.L47W.5	KR271161	Adult (exp.)		Larus delawarensis fed Pimephales notatus	Laridae/Cyprinidae	Canada	Pointe Dupuis	Locke et al. (2015)
	Diplostomum sp. 1 SAL-2008	D.IN.NCH.L2.1	KR271225	Adult		Larus delawarensis	Laridae	Canada	SPCA	Locke et al. (2015)
	Diplostomum sp. 1 SAL-2008	D.IN.S.Na.L26W.4	KR271252	Adult (exp.)		Larus delawarensis fed Notropis atherinoides	Laridae/Cyprinidae	Canada	Iles aux Sables	Locke et al. (2015)
	Diplostomum sp. 1 SAL-2008	D.LL.D.G.1.1	KR271182	Metacercaria	Lens	Notemigonus crysoleucas	Cyprinidae	Canada	Dorval Island	Locke et al. (2015)
	Diplostomum sp. 1 SAL-2008	D.RL.O.G.7.1	KR271257	Metacercaria	Lens	Notemigonus crysoleucas	Cyprinidae	Canada	Ile aux Ours	Locke et al. (2015)
	Diplostomum sp. 1 SAL-2008	D.RL.1.G.13.2	KR271152	Metacercaria	Lens	Notemigonus crysoleucas	Cyprinidae	Canada	West of Creg Quay Marina	Locke et al. (2015)
	Diplostomum sp. 1 SAL-2008	D.LL.1.G.16.1	KR271249	Metacercaria	Lens	Notemigonus crysoleucas	Cyprinidae	Canada	West of Creg Quay Marina	Locke et al. (2015)
	Diplostomum sp. 1 SAL-2008	D.LL.B.B.12.4	KR271168	Metacercaria	Lens	Pimephales notatus	Cyprinidae	Canada	Beauharnois	Locke et al. (2015)
	Diplostomum sp. 1 SAL-2008	D.RL.B.B.18.2	KR271216	Metacercaria	Lens	Pimephales notatus	Cyprinidae	Canada	Beauharnois	Locke et al. (2015)
	Diplostomum sp. 1 SAL-2008	D.RL.B.B.18.3	KR271167	Metacercaria	Lens	Pimephales notatus	Cyprinidae	Canada	Beauharnois	Locke et al. (2015)
	Diplostomum sp. 1 SAL-2008	D.LL.D.B.9.1	KR271165	Metacercaria	Lens	Pimephales notatus	Cyprinidae	Canada	Dorval Island	Locke et al. (2015)
	Diplostomum sp. 1 SAL-2008	D.RL.D.B.9.1	KR271242	Metacercaria	Lens	Pimephales notatus	Cyprinidae	Canada	Dorval Island	Locke et al. (2015)
	Diplostomum sp. 1 SAL-2008	D.IN.1.R.L50W.V20	KR271250	Adult (exp.)		Larus delawarensis fed Ambloplites rupestris	Laridae/Centrarchidae	Canada	West of Creg Quay Marina	Locke et al. (2015)
	Diplostomum sp. 1 SAL-2008	D.IN.2.B.L47W.V56	KR271218	Adult (exp.)		Larus delawarensis fed Pimephales notatus	Laridae/Cyprinidae	Canada	Pointe Dupuis	Locke et al. (2015)
	Diplostomum sp. 1 SAL-2008		KT831362	Cercaria		Stagnicola elodes	Lymnaeidae	Canada	Wabamun Lake	Gordy et al. (2016)
	Diplostomum sp. 1 SAL-2008	SPRCC2	MG964019	Cercaria				USA	Crystal Lake, Michigan	Rudko et al. (2018)
	Diplostomum sp. 1 SAL-2008	10S2-T1	MF142215	Metacercaria		Notropis hudsonius	Cyprinidae	USA	Douglas Lake, Michigan	Ubels et al. (2018)
	Diplostomum sp. 1 SAL-2008	cercariae_7	MF142203			Stagnicola emarginata	Laridae	USA	Douglas Lake, Michigan	Ubels et al. (2018)
	Diplostomum sp. 1 MAG-2016	MGC2391	MH368858			Ladislavella elodes	Laridae	Canada	Alberta, Wabamun Lake - Provincial Park Beach	Gordy & Hanington (2019)
	Diplostomum sp. 1 MAG-2016	MGC2388	MH368857			Ladislavella elodes	Laridae	Canada	Alberta, Isle Lake	Gordy & Hanington (2019)
	Diplostomum sp. 1 MAG-2016	MGC2261	MH368856			Ladislavella elodes	Laridae	Canada	Alberta, Wabamun Lake - Provincial Park Beach	Gordy & Hanington (2019)
	Diplostomum sp. 1 MAG-2016	MGC2000	MH368855			Ladislavella elodes	Laridae	Canada	Alberta, Wabamun Lake - Provincial Park Beach	Gordy & Hanington (2019)
	Diplostomum sp. 1 MAG-2016	MGC1632	MH368854			Ladislavella elodes	Laridae	Canada	Alberta, Wabamun Lake - Provincial Park Beach	Gordy & Hanington (2019)
Diplostomum sp. 2 of Moszczynska et al. (2009)
	Diplostomum sp. 2 SAL-2008	D.BR.O.B.19.1	FJ477198	Metacercaria	Vitreous humour, brain/Non-lens (eye)/Braina	Pimephales notatus	Cyprinidae	Canada	Ile aux Ours	Moszczynska et al. (2009)
	Diplostomum sp. 2 SAL-2008	D.BR.S.B.20.1	GQ292486	Metacercaria	Vitreous humour, brain/Non-lens (eye)/Braina	Pimephales notatus	Cyprinidae	Canada	Iles aux Sables	Locke et al. (2010a)
	Diplostomum sp. 2 SAL-2008	D.BR.SOR.Nh.17.1	HM064691	Metacercaria	Vitreous humour, brain/Non-lens (eye)/Braina	Notropis hudsonius	Cyprinidae	Canada	Sorel-Tracy	Locke et al. (2010b)
	Diplostomum sp. 2 SAL-2008	D.BR.SOR.Nh.17.2	HM064692	Metacercaria	Vitreous humour, brain/Non-lens (eye)/Braina	Notropis hudsonius	Cyprinidae	Canada	Sorel-Tracy	Locke et al. (2010b)
	Diplostomum sp. 2 SAL-2008	D.RH.O.B.1.1	HM064688	Metacercaria	Vitreous humour, brain/Non-lens (eye)/Vitreous humoura	Pimephales notatus	Cyprinidae	Canada	Ile aux Ours	Locke et al. (2010b)
	Diplostomum sp. 2 SAL-2008	D.LH.O.B.1.1	HM064689	Metacercaria	Vitreous humour, brain/Non-lens (eye)/Vitreous humoura	Pimephales notatus	Cyprinidae	Canada	Ile aux Ours	Locke et al. (2010b)
	Diplostomum sp. 2 SAL-2008	D.LH.O.B.1.4	HM064690	Metacercaria	Vitreous humour, brain/Non-lens (eye)/Vitreous humoura	Pimephales notatus	Cyprinidae	Canada	Ile aux Ours	Locke et al. (2010b)
	Diplostomum sp. 2 SAL-2008	D.LH.Pp.RIO.2.1	KR271266	Metacercaria	Non-lens (eye)/Vitreous humour	Pimephales promelas	Cyprinidae	USA	Albuquerque	Locke et al. (2015)
	Diplostomum sp. 2 SAL-2008	D.BR.Na.SCE.22.1	KR271267	Metacercaria	Non-lens (eye)/Brainb	Notropis atherinoides	Cyprinidae	Canada	Point Edward	Locke et al. (2015)
	Diplostomum sp. 2 SAL-2008	D.LG.Na.SCE.17.2	KR271272	Metacercaria	Non-lens (eye)/No data	Notropis atherinoides	Cyprinidae	Canada	Point Edward	Locke et al. (2015)
	Diplostomum sp. 2 SAL-2008	D.LG.Na.SCE.17.3	KR271273	Metacercaria	Non-lens (eye)/No data	Notropis atherinoides	Cyprinidae	Canada	Point Edward	Locke et al. (2015)
	Diplostomum sp. 2 SAL-2008	D.BR.Na.SCE.18.1	KR271270	Metacercaria	Non-lens (eye)/Brainb	Notropis atherinoides	Cyprinidae	Canada	Point Edward	Locke et al. (2015)
	Diplostomum sp. 2 SAL-2008	D.BR.Na.HHJ.14.1	KR271268	Metacercaria	Non-lens (eye)/Brainb	Notropis atherinoides	Cyprinidae	Canada	Jordan Harbour	Locke et al. (2015)
	Diplostomum sp. 2 SAL-2008	D.BR.Na.HHJ.14.2	KR271269	Metacercaria	Non-lens (eye)/Brainb	Notropis atherinoides	Cyprinidae	Canada	Jordan Harbour	Locke et al. (2015)
	Diplostomum sp. 2 SAL-2008	D.BR.Na.HHJ.14.6	KR271271	Metacercaria	Non-lens (eye)/Brainb	Notropis atherinoides	Cyprinidae	Canada	Jordan Harbour	Locke et al. (2015)
Diplostomum sp. 3 of Moszczynska et al. (2009)
	Diplostomum sp. 3 SAL-2008	D.IN.1.R.L50W.V33	FJ477199	Adult (exp.)		Larus delawarensis fed Ambloplites rupestris	Laridae/Centrarchidae	Canada	West of Creg Quay Marina	Moszczynska et al. (2009)
	Diplostomum sp. 3 SAL-2008	D.RL.B08.Ms.1F.1	GQ292487	Metacercaria	Lens	Micropterus salmoides	Centrarchidae	Canada	Beauharnois	Locke et al. (2010a)
	Diplostomum sp. 3 SAL-2008	D.LL.D.R.6.2	HM064697	Metacercaria	Lens	Ambloplites rupestris	Centrarchidae	Canada	Dorval Island	Locke et al. (2010b)
	Diplostomum sp. 3 SAL-2008	D.LL.Bo.Rp.1.1	HM064698	Metacercaria	Lens	Rana pipiens	Ranidae	Canada	Etang Saulaie	Locke et al. (2010b)
	Diplostomum sp. 3 SAL-2008	D.LL.2.S.17.1	HM064693	Metacercaria	Lens	Lepomis gibbosus	Centrarchidae	Canada	Pointe Dupuis	Locke et al. (2010b)
	Diplostomum sp. 3 SAL-2008	D.IN.1.G.L35W.4	HM064695	Adult (exp.)		Larus delawarensis fed Notemigonus crysoleucas	Laridae/Cyprinidae	Canada	West of Creg Quay Marina	Locke et al. (2010b)
	Diplostomum sp. 3 SAL-2008	D.LL.S.G.11.1	HM064696	Metacercaria	Lens	Notemigonus crysoleucas	Cyprinidae	Canada	Iles aux Sables	Locke et al. (2010b)
	Diplostomum sp. 3 SAL-2008	D.RL.B.B.26.1	HM064694	Metacercaria	Lens	Pimephales notatus	Cyprinidae	Canada	Beauharnois	Locke et al. (2010b)
	Diplostomum sp. 3 SAL-2008	D.LL.2.B.10.10	KR271294	Metacercaria	Lens	Pimephales notatus	Cyprinidae	Canada	Pointe Dupuis	Locke et al. (2015)
	Diplostomum sp. 3 SAL-2008	LSF1.0911.PEFL.64.L.1	KR271287	Metacercaria	Lens	Perca flavescens	Percidae	Canada	West of Creg Quay Marina	Locke et al. (2015)
	Diplostomum sp. 3 SAL-2008	D.L.Ppr.MCQ.1.1	KR271275	Metacercaria	Lens	Pimephales promelas	Cyprinidae	Canada	McQuillan Lake	Locke et al. (2015)
	Diplostomum sp. 3 SAL-2008	D.L.Ppr.MCQ.1.3	KR271280	Metacercaria	Lens	Pimephales promelas	Cyprinidae	Canada	McQuillan Lake	Locke et al. (2015)
	Diplostomum sp. 3 SAL-2008	cq0910.pefl49.rl.d1	KR271283	Metacercaria	Lens	Perca flavescens	Percidae	Canada	West of Creg Quay Marina	Locke et al. (2015)
	Diplostomum sp. 3 SAL-2008	D.LL.1.G.9.3	KR271289	Metacercaria	Lens	Notemigonus crysoleucas	Cyprinidae	Canada	West of Creg Quay Marina	Locke et al. (2015)
	Diplostomum sp. 3 SAL-2008	D.LL.1.G.9.5	KR271292	Metacercaria	Lens	Notemigonus crysoleucas	Cyprinidae	Canada	West of Creg Quay Marina	Locke et al. (2015)
	Diplostomum sp. 3 SAL-2008	D.RL.1.G.14.1	KR271284	Metacercaria	Lens	Notemigonus crysoleucas	Cyprinidae	Canada	West of Creg Quay Marina	Locke et al. (2015)
	Diplostomum sp. 3 SAL-2008	cq0611.nocr17.ll.d1	KR271288	Metacercaria	Lens	Notemigonus crysoleucas	Cyprinidae	Canada	West of Creg Quay Marina	Locke et al. (2015)
	Diplostomum sp. 3 SAL-2008	cq0611.nocr29.ll.d1	KR271281	Metacercaria	Lens	Notemigonus crysoleucas	Cyprinidae	Canada	West of Creg Quay Marina	Locke et al. (2015)
	Diplostomum sp. 3 SAL-2008	cq0611.nocr40.ll.d1	KR271285	Metacercaria	Lens	Notemigonus crysoleucas	Cyprinidae	Canada	West of Creg Quay Marina	Locke et al. (2015)
	Diplostomum sp. 3 SAL-2008	cq0611.nocr63.rl.d1	KR271291	Metacercaria	Lens	Notemigonus crysoleucas	Cyprinidae	Canada	West of Creg Quay Marina	Locke et al. (2015)
	Diplostomum sp. 3 SAL-2008	D.RL.1.G.6.2	KR271282	Metacercaria	Lens	Notemigonus crysoleucas	Cyprinidae	Canada	West of Creg Quay Marina	Locke et al. (2015)
	Diplostomum sp. 3 SAL-2008	D.LL.1.G.14.1	KR271278	Metacercaria	Lens	Notemigonus crysoleucas	Cyprinidae	Canada	West of Creg Quay Marina	Locke et al. (2015)
	Diplostomum sp. 3 SAL-2008	D.RL.1.G.10.4	KR271279	Metacercaria	Lens	Notemigonus crysoleucas	Cyprinidae	Canada	West of Creg Quay Marina	Locke et al. (2015)
	Diplostomum sp. 3 SAL-2008	D.RL.1.G.3.2	KR271277	Metacercaria	Lens	Notemigonus crysoleucas	Cyprinidae	Canada	West of Creg Quay Marina	Locke et al. (2015)
	Diplostomum sp. 3 SAL-2008	D.RL.1.G.3.5	KR271293	Metacercaria	Lens	Notemigonus crysoleucas	Cyprinidae	Canada	West of Creg Quay Marina	Locke et al. (2015)
	Diplostomum sp. 3 SAL-2008	D.LL.1.P.11.1	KR271286	Metacercaria	Lens	Perca flavescens	Percidae	Canada	West of Creg Quay Marina	Locke et al. (2015)
	Diplostomum sp. 3 SAL-2008	D.RL.1.P.17.1	KR271290	Metacercaria	Lens	Perca flavescens	Percidae	Canada	West of Creg Quay Marina	Locke et al. (2015)
	Diplostomum sp. 3 SAL-2008	D.LL.S.G.19.1	KR271276	Metacercaria	Lens	Notemigonus crysoleucas	Cyprinidae	Canada	Iles aux Sables	Locke et al. (2015)
	Diplostomum sp. 3 SAL-2008	D.RL.D.B.15.2	KR271274	Metacercaria	Lens	Pimephales notatus	Cyprinidae	Canada	Dorval Island	Locke et al. (2015)
	Diplostomum sp. 3 SAL-2008	49D-T1	MF142219	Metacercaria		Luxilus cornutus	Cyprinidae	USA	Douglas Lake, Michigan	Ubels et al. (2018)
	Diplostomum sp. 3 SAL-2008	49D-T3	MF142218	Metacercaria		Luxilus cornutus	Cyprinidae	USA	Douglas Lake, Michigan	Ubels et al. (2018)
	Diplostomum sp. 3 SAL-2008	10S3-T2	MF142217	Metacercaria		Notropis hudsonius	Cyprinidae	USA	Douglas Lake, Michigan	Ubels et al. (2018)
	Diplostomum sp. 3 SAL-2008	10S4-T2	MF142208	Metacercaria		Notropis hudsonius	Cyprinidae	USA	Douglas Lake, Michigan	Ubels et al. (2018)
	Diplostomum sp. 3 SAL-2008	10S4-T1	MF142207	Metacercaria		Notropis hudsonius	Cyprinidae	USA	Douglas Lake, Michigan	Ubels et al. (2018)
	Diplostomum sp. 3 SAL-2008	2CS-R1	MF142170	Metacercaria		Luxilus cornutus	Cyprinidae	USA	Douglas Lake, Michigan	Ubels et al. (2018)
	Diplostomum sp. 3 SAL-2008	1STS-R2	MF142169	Metacercaria		Notropis hudsonius	Cyprinidae	USA	Douglas Lake, Michigan	Ubels et al. (2018)
	Diplostomum sp. 3 SAL-2008	1STS-R1	MF142168	Metacercaria		Notropis hudsonius	Cyprinidae	USA	Douglas Lake, Michigan	Ubels et al. (2018)
	Diplostomum sp. 3 SAL-2008	10S4-R1	MF142167	Metacercaria		Notropis hudsonius	Cyprinidae	USA	Douglas Lake, Michigan	Ubels et al. (2018)
	Diplostomum sp. 3 SAL-2008	10S2-R1	MF142164	Metacercaria		Notropis hudsonius	Cyprinidae	USA	Douglas Lake, Michigan	Ubels et al. (2018)
	Diplostomum baeri	49D-R2	MF142178	Metacercaria	Lens	Perca flavescens (the host in Fig. S1 is given as Luxilus cornutus)	Percidae	USA	Douglas Lake, Michigan	Ubels et al. (2018)
	Diplostomum sp. 3 MAG-2019	MGC1636	MH368860	Cercaria		Ladislavella elodes	Lymnaeidae	Canada	Alberta, Wabamun Lake - Provincial Park Beach	Gordy & Hanington (2019)
	Diplostomum sp. 3 MAG-2019	MGC835	MH368859	Cercaria		Ladislavella elodes	Lymnaeidae	Canada	Alberta, Wabamun Lake - Provincial Park Beach	Gordy & Hanington (2019)
	Diplostomum sp. 3 MAG-2016	MGC467	KT831358	Cercaria		Lymnaea stagnalis	Lymnaeidae	Canada	Wabamun Lake	Gordy et al. (2016)
Diplostomum sp. 4 of Moszczynska et al. (2009)
	Diplostomum sp. 4 SAL-2008	D.IN.S.Nh.L29W.6	FJ477200	Adult (exp.)		Larus delawarensis fed Notropis hudsonius	Laridae/Cyprinidae	Canada	Iles aux Sables	Moszczynska et al. (2009)
	Diplostomum sp. 4 SAL-2008	D.IN.SSO.Ld.1F.1	GQ292494	Adult		Larus delawarensis	Laridae	Canada	WM Landfill	Locke et al. (2010a)
	Diplostomum sp. 4 SAL-2008	D.IN.SSO.Ld.2F.10	GQ292493	Adult		Larus delawarensis	Laridae	Canada	WM Landfill	Locke et al. (2010a)
	Diplostomum sp. 4 SAL-2008	D.IN.SSO.Ld.2F.8	GQ292492	Adult		Larus delawarensis	Laridae	Canada	WM Landfill	Locke et al. (2010a)
	Diplostomum sp. 4 SAL-2008	D.IN.SSO.Ld.2F.9	GQ292495	Adult		Larus delawarensis	Laridae	Canada	WM Landfill	Locke et al. (2010a)
	Diplostomum sp. 4 SAL-2008	D.LL.IVT.Nm.1F.1	GQ292491	Metacercaria	Lens	Neogobius melanostomus	Gobiidae	Canada	Ilet Vert	Locke et al. (2010a)
	Diplostomum sp. 4 SAL-2008	D.RL.O.B.8.2	HM064702	Metacercaria	Lens	Pimephales notatus	Cyprinidae	Canada	Ile aux Ours	Locke et al. (2010b)
	Diplostomum sp. 4 SAL-2008	D.RL.S.P.12.1	HM064703	Metacercaria	Lens	Perca flavescens	Percidae	Canada	Iles aux Sables	Locke et al. (2010b)
	Diplostomum sp. 4 SAL-2008	D.IN.SSO.Ld.2F.12	HM064704	Adult		Larus delawarensis	Laridae	Canada	WM Landfill	Locke et al. (2010b)
	Diplostomum sp. 4 SAL-2008	D.LL.2.Ms.1.1	HM064705	Metacercaria	Lens	Micropterus salmoides	Centrarchidae	Canada	Pointe Dupuis	Locke et al. (2010b)
	Diplostomum sp. 4 SAL-2008	D.RL.1.Nh.1.1	HM064706	Metacercaria	Lens	Notropis hudsonius	Cyprinidae	Canada	West of Creg Quay Marina	Locke et al. (2010b)
	Diplostomum sp. 4 SAL-2008	D.RL.B.Pc.2.1	HM064707	Metacercaria	Lens	Percina caprodes	Percidae	Canada	Beauharnois	Locke et al. (2010b)
	Diplostomum sp. 4 SAL-2008	D.RL.D.Cc.1.6	HM064708	Metacercaria	Lens	Catostomus commersonii	Catostomidae	Canada	Dorval Island	Locke et al. (2010b)
	Diplostomum sp. 4 SAL-2008	D.RL.O.OBR.Cpl.1.2	HM064709	Metacercaria	Lens	Couesius plumbeus	Cyprinidae	Canada	Otter Brook	Locke et al. (2010b)
	Diplostomum sp. 4 SAL-2008	D.LL.O05.Mm.2.2	HM064710	Metacercaria	Lens	Moxostoma macrolepidotum	Catostomidae	Canada	Ile aux Ours	Locke et al. (2010b)
	Diplostomum sp. 4 SAL-2008	D.LL.IVT05.Ccy.1.6	HM064711	Metacercaria	Lens	Carpiodes cyprinus	Catostomidae	Canada	Ilet Vert	Locke et al. (2010b)
	Diplostomum sp. 4 SAL-2008	11JS58(15)	HM064701	Adult		Larus argentatus	Laridae	Canada	Delta Marsh	Locke et al. (2010b)
	Diplostomum sp. 4 SAL-2008	D.IN.DWR08.Ld.1.5	HM064699	Adult		Larus delawarensis	Laridae	Canada	Delta Marsh	Locke et al. (2010b)
	Diplostomum sp. 4 SAL-2008	D.IN.SNI.La.1.16	HM064700	Adult		Larus argentatus	Laridae	Canada	Snake Island	Locke et al. (2010b)
	Diplostomum sp. 4 SAL-2008	D.RL.B.P.18.1	KR271369	Metacercaria	Lens	Perca flavescens	Percidae	Canada	Beauharnois	Locke et al. (2015)
	Diplostomum sp. 4 SAL-2008	D.LL.B.P.23.1	KR271302	Metacercaria	Lens	Perca flavescens	Percidae	Canada	Beauharnois	Locke et al. (2015)
	Diplostomum sp. 4 SAL-2008	D.LL.2.B.22.2	KR271333	Metacercaria	Lens	Pimephales notatus	Cyprinidae	Canada	Pointe Dupuis	Locke et al. (2015)
	Diplostomum sp. 4 SAL-2008	D.LL.2.B.22.8	KR271329	Metacercaria	Lens	Pimephales notatus	Cyprinidae	Canada	Pointe Dupuis	Locke et al. (2015)
	Diplostomum sp. 4 SAL-2008	D.LL.2.B.22.15	KR271365	Metacercaria	Lens	Pimephales notatus	Cyprinidae	Canada	Pointe Dupuis	Locke et al. (2015)
	Diplostomum sp. 4 SAL-2008	T.RL.2.B.22.2	KR271353	Metacercaria	Lens	Pimephales notatus	Cyprinidae	Canada	Pointe Dupuis	Locke et al. (2015)
	Diplostomum sp. 4 SAL-2008	T.RL.2.B.22.3	KR271306	Metacercaria	Lens	Pimephales notatus	Cyprinidae	Canada	Pointe Dupuis	Locke et al. (2015)
	Diplostomum sp. 4 SAL-2008	D.RL.2.B.18.11	KR271389	Metacercaria	Lens	Pimephales notatus	Cyprinidae	Canada	Pointe Dupuis	Locke et al. (2015)
	Diplostomum sp. 4 SAL-2008	D.LL.2.B.12.3	KR271356	Metacercaria	Lens	Pimephales notatus	Cyprinidae	Canada	Pointe Dupuis	Locke et al. (2015)
	Diplostomum sp. 4 SAL-2008	D.LL.2.B.10.5	KR271359	Metacercaria	Lens	Pimephales notatus	Cyprinidae	Canada	Pointe Dupuis	Locke et al. (2015)
	Diplostomum sp. 4 SAL-2008	T.RL.2.B.10.2	KR271309	Metacercaria	Lens	Pimephales notatus	Cyprinidae	Canada	Pointe Dupuis	Locke et al. (2015)
	Diplostomum sp. 4 SAL-2008	T.RL.2.B.10.3	KR271367	Metacercaria	Lens	Pimephales notatus	Cyprinidae	Canada	Pointe Dupuis	Locke et al. (2015)
	Diplostomum sp. 4 SAL-2008	T.LL.1.B.4.1	KR271331	Metacercaria	Lens	Pimephales notatus	Cyprinidae	Canada	West of Creg Quay Marina	Locke et al. (2015)
	Diplostomum sp. 4 SAL-2008	T.RL.2.B.3.1	KR271361	Metacercaria	Lens	Pimephales notatus	Cyprinidae	Canada	Pointe Dupuis	Locke et al. (2015)
	Diplostomum sp. 4 SAL-2008	T.RL.2.B.11.1	KR271330	Metacercaria	Lens	Pimephales notatus	Cyprinidae	Canada	Pointe Dupuis	Locke et al. (2015)
	Diplostomum sp. 4 SAL-2008	T.RL.2.B.11.2	KR271382	Metacercaria	Lens	Pimephales notatus	Cyprinidae	Canada	Pointe Dupuis	Locke et al. (2015)
	Diplostomum sp. 4 SAL-2008	D.RL.2.B.11.6	KR271295	Metacercaria	Lens	Pimephales notatus	Cyprinidae	Canada	Pointe Dupuis	Locke et al. (2015)
	Diplostomum sp. 4 SAL-2008	T.LL.2.B.11.2	KR271371	Metacercaria	Lens	Pimephales notatus	Cyprinidae	Canada	Pointe Dupuis	Locke et al. (2015)
	Diplostomum sp. 4 SAL-2008	T.LL.2.B.18.2	KR271310	Metacercaria	Lens	Pimephales notatus	Cyprinidae	Canada	Pointe Dupuis	Locke et al. (2015)
	Diplostomum sp. 4 SAL-2008	D.RL.2.B.1.3	KR271390	Metacercaria	Lens	Pimephales notatus	Cyprinidae	Canada	Pointe Dupuis	Locke et al. (2015)
	Diplostomum sp. 4 SAL-2008	D.LL.2.B.5.2	KR271339	Metacercaria	Lens	Pimephales notatus	Cyprinidae	Canada	Pointe Dupuis	Locke et al. (2015)
	Diplostomum sp. 4 SAL-2008	T.RL.2.B.16.1	KR271320	Metacercaria	Lens	Pimephales notatus	Cyprinidae	Canada	Pointe Dupuis	Locke et al. (2015)
	Diplostomum sp. 4 SAL-2008	D.RL.2.B.16.1	KR271378	Metacercaria	Lens	Pimephales notatus	Cyprinidae	Canada	Pointe Dupuis	Locke et al. (2015)
	Diplostomum sp. 4 SAL-2008	D.LL.2.B.23.4	KR271374	Metacercaria	Lens	Pimephales notatus	Cyprinidae	Canada	Pointe Dupuis	Locke et al. (2015)
	Diplostomum sp. 4 SAL-2008	T.LL.2.B.23.1	KR271355	Metacercaria	Lens	Pimephales notatus	Cyprinidae	Canada	Pointe Dupuis	Locke et al. (2015)
	Diplostomum sp. 4 SAL-2008	T.LL.2.B.23.2	KR271348	Metacercaria	Lens	Pimephales notatus	Cyprinidae	Canada	Pointe Dupuis	Locke et al. (2015)
	Diplostomum sp. 4 SAL-2008	D.RL.2.B.23.1	KR271322	Metacercaria	Lens	Pimephales notatus	Cyprinidae	Canada	Pointe Dupuis	Locke et al. (2015)
	Diplostomum sp. 4 SAL-2008	D.RL.2.B.23.5	KR271368	Metacercaria	Lens	Pimephales notatus	Cyprinidae	Canada	Pointe Dupuis	Locke et al. (2015)
	Diplostomum sp. 4 SAL-2008	D.LL.2.B.19.1	KR271351	Metacercaria	Lens	Pimephales notatus	Cyprinidae	Canada	Pointe Dupuis	Locke et al. (2015)
	Diplostomum sp. 4 SAL-2008	T.RL.2.B.8.1	KR271379	Metacercaria	Lens	Pimephales notatus	Cyprinidae	Canada	Pointe Dupuis	Locke et al. (2015)
	Diplostomum sp. 4 SAL-2008	T.LL.2.B.8.2	KR271391	Metacercaria	Lens	Pimephales notatus	Cyprinidae	Canada	Pointe Dupuis	Locke et al. (2015)
	Diplostomum sp. 4 SAL-2008	T.LL.2.B.8.5	KR271360	Metacercaria	Lens	Pimephales notatus	Cyprinidae	Canada	Pointe Dupuis	Locke et al. (2015)
	Diplostomum sp. 4 SAL-2008	LSF1.0911.NOSV.1.L.1	KR271386	Metacercaria	Lens	Notropis stramineus/volucellus	Cyprinidae	Canada	West of Creg Quay Marina	Locke et al. (2015)
	Diplostomum sp. 4 SAL-2008	LSF1.0611.PEFL.16.L.1	KR271304	Metacercaria	Lens	Perca flavescens	Percidae	Canada	West of Creg Quay Marina	Locke et al. (2015)
	Diplostomum sp. 4 SAL-2008	LSF1.0611.PEFL.19.R.1	KR271305	Metacercaria	Lens	Perca flavescens	Percidae	Canada	West of Creg Quay Marina	Locke et al. (2015)
	Diplostomum sp. 4 SAL-2008	LSF1.0611.PEFL.39.L.1	KR271328	Metacercaria	Lens	Perca flavescens	Percidae	Canada	West of Creg Quay Marina	Locke et al. (2015)
	Diplostomum sp. 4 SAL-2008	LSF1.0611.PEFL.44.R.1	KR271370	Metacercaria	Lens	Perca flavescens	Percidae	Canada	West of Creg Quay Marina	Locke et al. (2015)
	Diplostomum sp. 4 SAL-2008	LSF1.0611.NOSV.3.L.5	KR271350	Metacercaria	Lens	Notropis stramineus/volucellus	Cyprinidae	Canada	West of Creg Quay Marina	Locke et al. (2015)
	Diplostomum sp. 4 SAL-2008	LSF1.0611.NOSV.7.L.1	KR271358	Metacercaria	Lens	Notropis stramineus/volucellus	Cyprinidae	Canada	West of Creg Quay Marina	Locke et al. (2015)
	Diplostomum sp. 4 SAL-2008	LSF1.0911.NOCR.7.R.1	KR271334	Metacercaria	Lens	Notemigonus crysoleucas	Cyprinidae	Canada	West of Creg Quay Marina	Locke et al. (2015)
	Diplostomum sp. 4 SAL-2008	LSF1.0911.PEFL.13.R.1	KR271332	Metacercaria	Lens	Perca flavescens	Percidae	Canada	West of Creg Quay Marina	Locke et al. (2015)
	Diplostomum sp. 4 SAL-2008	LSF1.0911.PEFL.15.L.1	KR271313	Metacercaria	Lens	Perca flavescens	Percidae	Canada	West of Creg Quay Marina	Locke et al. (2015)
	Diplostomum sp. 4 SAL-2008	LSF1.0911.PEFL.63.R.1	KR271373	Metacercaria	Lens	Perca flavescens	Percidae	Canada	West of Creg Quay Marina	Locke et al. (2015)
	Diplostomum sp. 4 SAL-2008	LSF1.0911.PEFL.65.L.1	KR271296	Metacercaria	Lens	Perca flavescens	Percidae	Canada	West of Creg Quay Marina	Locke et al. (2015)
	Diplostomum sp. 4 SAL-2008	LSF1.0911.PEFL.65.R.2	KR271376	Metacercaria	Lens	Perca flavescens	Percidae	Canada	West of Creg Quay Marina	Locke et al. (2015)
	Diplostomum sp. 4 SAL-2008	cq0910.pefl33.ll.d4	KR271385	Metacercaria	Lens	Perca flavescens	Percidae	Canada	West of Creg Quay Marina	Locke et al. (2015)
	Diplostomum sp. 4 SAL-2008	cq0910.pefl33.rl.d4	KR271352	Metacercaria	Lens	Perca flavescens	Percidae	Canada	West of Creg Quay Marina	Locke et al. (2015)
	Diplostomum sp. 4 SAL-2008	cq0910.pefl46.rl.d1	KR271297	Metacercaria	Lens	Perca flavescens	Percidae	Canada	West of Creg Quay Marina	Locke et al. (2015)
	Diplostomum sp. 4 SAL-2008	cq0910.pefl58.rl.d6	KR271343	Metacercaria	Lens	Perca flavescens	Percidae	Canada	West of Creg Quay Marina	Locke et al. (2015)
	Diplostomum sp. 4 SAL-2008	cq0910.lasi3.rl.d1	KR271346	Metacercaria	Lens	Labidesthes sicculus	Atherinopsidae	Canada	West of Creg Quay Marina	Locke et al. (2015)
	Diplostomum sp. 4 SAL-2008	cq0611.nocr67.rl.d1	KR271387	Metacercaria	Lens	Notemigonus crysoleucas	Cyprinidae	Canada	West of Creg Quay Marina	Locke et al. (2015)
	Diplostomum sp. 4 SAL-2008	D.LL.1.G.3.2	KR271340	Metacercaria	Lens	Notemigonus crysoleucas	Cyprinidae	Canada	West of Creg Quay Marina	Locke et al. (2015)
	Diplostomum sp. 4 SAL-2008	D.RL.1.G.10.3	KR271383	Metacercaria	Lens	Notemigonus crysoleucas	Cyprinidae	Canada	West of Creg Quay Marina	Locke et al. (2015)
	Diplostomum sp. 4 SAL-2008	D.LL.1.P.3.1	KR271377	Metacercaria	Lens	Perca flavescens	Percidae	Canada	West of Creg Quay Marina	Locke et al. (2015)
	Diplostomum sp. 4 SAL-2008	D.LL.1.P.8.1	KR271336	Metacercaria	Lens	Perca flavescens	Percidae	Canada	West of Creg Quay Marina	Locke et al. (2015)
	Diplostomum sp. 4 SAL-2008	D.LL.2.P.15.1	KR271354	Metacercaria	Lens	Perca flavescens	Percidae	Canada	Pointe Dupuis	Locke et al. (2015)
	Diplostomum sp. 4 SAL-2008	D.LL.B.Ls.1.3	KR271342	Metacercaria	Lens	Labidesthes sicculus	Atherinopsidae	Canada	Beauharnois	Locke et al. (2015)
	Diplostomum sp. 4 SAL-2008	D.LL.B.P.12.2	KR271362	Metacercaria	Lens	Perca flavescens	Percidae	Canada	Beauharnois	Locke et al. (2015)
	Diplostomum sp. 4 SAL-2008	D.RL.1.P.6.2	KR271384	Metacercaria	Lens	Perca flavescens	Percidae	Canada	West of Creg Quay Marina	Locke et al. (2015)
	Diplostomum sp. 4 SAL-2008	D.RL.D.P.3.1	KR271323	Metacercaria	Lens	Perca flavescens	Percidae	Canada	Dorval Island	Locke et al. (2015)
	Diplostomum sp. 4 SAL-2008	D.RL.D.P.3.2	KR271324	Metacercaria	Lens	Perca flavescens	Percidae	Canada	Dorval Island	Locke et al. (2015)
	Diplostomum sp. 4 SAL-2008	D.RL.S.P.12.2	KR271325	Metacercaria	Lens	Perca flavescens	Percidae	Canada	Iles aux Sables	Locke et al. (2015)
	Diplostomum sp. 4 SAL-2008	D.RL.B.Pc.3.1	KR271344	Metacercaria	Lens	Percina caprodes	Percidae	Canada	Beauharnois	Locke et al. (2015)
	Diplostomum sp. 4 SAL-2008	D.LL.O.OBR.Cpl.1.1	KR271381	Metacercaria	Lens	Couesius plumbeus	Cyprinidae	Canada	Otter Brook	Locke et al. (2015)
	Diplostomum sp. 4 SAL-2008	D.LL.O.OBR.Cpl.1.3	KR271341	Metacercaria	Lens	Couesius plumbeus	Cyprinidae	Canada	Otter Brook	Locke et al. (2015)
	Diplostomum sp. 4 SAL-2008	D.RH.D8.Nh.1.1	KR271345	Metacercaria	Lens	Notropis hudsonius	Cyprinidae	Canada	Dorval Island	Locke et al. (2015)
	Diplostomum sp. 4 SAL-2008	D.LL.B.S.15.1	KR271388	Metacercaria	Lens	Lepomis gibbosus	Centrarchidae	Canada	Beauharnois	Locke et al. (2015)
	Diplostomum sp. 4 SAL-2008	D.LL.2.S.1.2	KR271317	Metacercaria	Lens	Lepomis gibbosus	Centrarchidae	Canada	Pointe Dupuis	Locke et al. (2015)
	Diplostomum sp. 4 SAL-2008	D.eye.Ga.LOI.94.1	KR271314	Metacercaria	Eye	Gasterosteus aculeatus	Gasterosteidae	USA	Lord Island	Locke et al. (2015)
	Diplostomum sp. 4 SAL-2008	D.eye.Ga.LOI.92.1	KR271301	Metacercaria	Eye	Gasterosteus aculeatus	Gasterosteidae	USA	Lord Island	Locke et al. (2015)
	Diplostomum sp. 4 SAL-2008	D.eye.Ga.LOI.53.1	KR271335	Metacercaria	Eye	Gasterosteus aculeatus	Gasterosteidae	USA	Lord Island	Locke et al. (2015)
	Diplostomum sp. 4 SAL-2008	D.LL.Nh.DRI.35.2	KR271299	Metacercaria	Lens	Notropis hudsonius	Cyprinidae	Canada	Deep River	Locke et al. (2015)
	Diplostomum sp. 4 SAL-2008	D.RL.Nh.DRI.18.1	KR271349	Metacercaria	Lens	Notropis hudsonius	Cyprinidae	Canada	Deep River	Locke et al. (2015)
	Diplostomum sp. 4 SAL-2008	D.RL.1.S.6.1	KR271366	Metacercaria	Lens	Lepomis gibbosus	Centrarchidae	Canada	West of Creg Quay Marina	Locke et al. (2015)
	Diplostomum sp. 4 SAL-2008	D.LL.Na.SCE.20.2	KR271298	Metacercaria	Lens	Notropis atherinoides	Cyprinidae	Canada	Point Edward	Locke et al. (2015)
	Diplostomum sp. 4 SAL-2008	D.RL.Nh.DRI.09.1	KR271380	Metacercaria	Lens	Notropis hudsonius	Cyprinidae	Canada	Deep River	Locke et al. (2015)
	Diplostomum sp. 4 SAL-2008	D.LL.D.J.CF73.1	KR271327	Metacercaria	Lens	Etheostoma nigrum	Percidae	Canada	Dorval Island	Locke et al. (2015)
	Diplostomum sp. 4 SAL-2008	D.L.Po.NTH.12.4	KR271326	Metacercaria	Lens	Percopsis omiscomaycus	Percopsidae	Canada	Northland	Locke et al. (2015)
	Diplostomum sp. 4 SAL-2008	D.L.Po.NTH.12.5	KR271321	Metacercaria	Lens	Percopsis omiscomaycus	Percopsidae	Canada	Northland	Locke et al. (2015)
	Diplostomum sp. 4 SAL-2008	D.LL.Po.UW1.08.2	KR271347	Metacercaria	Lens	Percopsis omiscomaycus	Percopsidae	Canada	Athabasca River	Locke et al. (2015)
	Diplostomum sp. 4 SAL-2008	D.LL.Po.UW1.08.4	KR271318	Metacercaria	Lens	Percopsis omiscomaycus	Percopsidae	Canada	Athabasca River	Locke et al. (2015)
	Diplostomum sp. 4 SAL-2008	D.RL.B.R.10.1	KR271338	Metacercaria	Lens	Ambloplites rupestris	Centrarchidae	Canada	Beauharnois	Locke et al. (2015)
	Diplostomum sp. 4 SAL-2008	D.LL.2.R.5.3	KR271357	Metacercaria	Lens	Ambloplites rupestris	Centrarchidae	Canada	Pointe Dupuis	Locke et al. (2015)
	Diplostomum sp. 4 SAL-2008	D.RL.1.R.5.1	KR271312	Metacercaria	Lens	Ambloplites rupestris	Centrarchidae	Canada	West of Creg Quay Marina	Locke et al. (2015)
	Diplostomum sp. 4 SAL-2008	D.RL.D.R.13.1	KR271311	Metacercaria	Lens	Ambloplites rupestris	Centrarchidae	Canada	Dorval Island	Locke et al. (2015)
	Diplostomum sp. 4 SAL-2008	D.RL.D.P.8.1	KR271364	Metacercaria	Lens	Perca flavescens	Percidae	Canada	Dorval Island	Locke et al. (2015)
	Diplostomum sp. 4 SAL-2008	D.LL.D.P.24.2	KR271316	Metacercaria	Lens	Perca flavescens	Percidae	Canada	Dorval Island	Locke et al. (2015)
	Diplostomum sp. 4 SAL-2008	D.LL.D.P.17.1	KR271319	Metacercaria	Lens	Perca flavescens	Percidae	Canada	Dorval Island	Locke et al. (2015)
	Diplostomum sp. 4 SAL-2008	D.LL.B.P.3.1	KR271303	Metacercaria	Lens	Perca flavescens	Percidae	Canada	Beauharnois	Locke et al. (2015)
	Diplostomum sp. 4 SAL-2008	D.LL.B.P.4.1	KR271308	Metacercaria	Lens	Perca flavescens	Percidae	Canada	Beauharnois	Locke et al. (2015)
	Diplostomum sp. 4 SAL-2008	D.LL.B.P.2.1	KR271315	Metacercaria	Lens	Perca flavescens	Percidae	Canada	Beauharnois	Locke et al. (2015)
	Diplostomum sp. 4 SAL-2008	D.RL.B.B.12.2	KR271363	Metacercaria	Lens	Pimephales notatus	Cyprinidae	Canada	Beauharnois	Locke et al. (2015)
	Diplostomum sp. 4 SAL-2008	D.RL.B.B.26.2	KR271337	Metacercaria	Lens	Pimephales notatus	Cyprinidae	Canada	Beauharnois	Locke et al. (2015)
	Diplostomum sp. 4 SAL-2008	D.LL.2.B.14.4	KR271300	Metacercaria	Lens	Pimephales notatus	Cyprinidae	Canada	Pointe Dupuis	Locke et al. (2015)
	Diplostomum sp. 4 SAL-2008	D.LL.1.B.4.1	KR271375	Metacercaria	Lens	Pimephales notatus	Cyprinidae	Canada	West of Creg Quay Marina	Locke et al. (2015)
	Diplostomum sp. 4 SAL-2008	T.RL.D.B.5.1	KR271307	Metacercaria	Lens	Pimephales notatus	Cyprinidae	Canada	Dorval Island	Locke et al. (2015)
	Diplostomum sp. 4 SAL-2008	D.IN.1.R.L50W.V30	KR271372	Adult (exp.)		Larus delawarensis fed Ambloplites rupestris	Laridae/Centrarchidae	Canada	West of Creg Quay Marina	Locke et al. (2015)
	Diplostomum sp. 4 SAL-2008	SPRHC2	MG964026	Cercaria				USA	Higgins Lake, Michigan	Rudko et al. (2018)
	Diplostomum sp. 4 SAL-2008	49D-T2	MF142220	Metacercaria		Luxilus cornutus	Cyprinidae	USA	Douglas Lake, Michigan	Ubels et al. (2018)
	Diplostomum sp. 4 SAL-2008	54D-T3	MF142206	Metacercaria		Luxilus cornutus	Cyprinidae	USA	Douglas Lake, Michigan	Ubels et al. (2018)
	Diplostomum sp. 4 SAL-2008	54D-T2	MF142204	Metacercaria		Luxilus cornutus	Cyprinidae	USA	Douglas Lake, Michigan	Ubels et al. (2018)
	Diplostomum sp. 4 SAL-2008	cercariae_4	MF142202	Cercaria		Stagnicola emarginata	Lymnaeidae	USA	Douglas Lake, Michigan	Ubels et al. (2018)
	Diplostomum sp. 4 SAL-2008	10S3-R2	MF142166	Metacercaria		Notropis hudsonius	Cyprinidae	USA	Douglas Lake, Michigan	Ubels et al. (2018)
	Diplostomum sp. 4 SAL-2008	10S3-R1	MF142165	Metacercaria		Notropis hudsonius	Cyprinidae	USA	Douglas Lake, Michigan	Ubels et al. (2018)
	Diplostomum sp. 4 SAL-2008	10S1-R2	MF142163	Metacercaria		Notropis hudsonius	Cyprinidae	USA	Douglas Lake, Michigan	Ubels et al. (2018)
	Diplostomum sp. 4 SAL-2008	10S1-R1	MF142162	Metacercaria		Notropis hudsonius	Cyprinidae	USA	Douglas Lake, Michigan	Ubels et al. (2018)
	Diplostomum sp. 4 SAL-2008	54D-T1	MF142221	Metacercaria		Notropis hudsonius	Cyprinidae	USA	Douglas Lake, Michigan	Ubels et al. (2018)
	Diplostomum sp. 4 SAL-2008	GVP-T1	MF142228	Metacercaria		Notropis hudsonius	Cyprinidae	USA	Douglas Lake, Michigan	Ubels et al. (2018)
	Diplostomum sp. 4 SAL-2008	10S3-T3	MF142213	Metacercaria		Notropis hudsonius	Cyprinidae	USA	Douglas Lake, Michigan	Ubels et al. (2018)
	Diplostomum baeri	55D-T1	MF142161	Metacercaria	Lens/Retina	Luxilus cornutus (the host in Fig. S1 is given as Perca flavescens)	Cyprinidae	USA	Douglas Lake, Michigan	Ubels et al. (2018)
	Diplostomum sp. 4 MAG-2016	MGC200	KT831354	Cercaria		Stagnicola elodes	Lymnaeidae	Canada	Alberta	Gordy et al. (2016)
	Diplostomum sp. 4 MAG-2019	MGC2401	MH368930	Cercaria		Ladislavella elodes	Lymnaeidae	Canada	Alberta, Wabamun Lake - Provincial Park Beach	Gordy & Hanington (2019)
	Diplostomum sp. 4 MAG-2019	MGC2400	MH368929	Cercaria		Ladislavella elodes	Lymnaeidae	Canada	Alberta, Wabamun Lake - Provincial Park Beach	Gordy & Hanington (2019)
	Diplostomum sp. 4 MAG-2019	MGC2399	MH368928	Cercaria		Ladislavella elodes	Lymnaeidae	Canada	Alberta, Wabamun Lake - Provincial Park Beach	Gordy & Hanington (2019)
	Diplostomum sp. 4 MAG-2019	MGC2396	MH368927	Cercaria		Ladislavella elodes	Lymnaeidae	Canada	Alberta, Wabamun Lake - Provincial Park Beach	Gordy & Hanington (2019)
	Diplostomum sp. 4 MAG-2019	MGC2394	MH368926	Cercaria		Ladislavella elodes	Lymnaeidae	Canada	Alberta, Wabamun Lake - Provincial Park Beach	Gordy & Hanington (2019)
	Diplostomum sp. 4 MAG-2019	MGC2390	MH368925	Cercaria		Ladislavella elodes	Lymnaeidae	Canada	Alberta, Wabamun Lake - Provincial Park Beach	Gordy & Hanington (2019)
	Diplostomum sp. 4 MAG-2019	MGC2250	MH368924	Cercaria		Ladislavella elodes	Lymnaeidae	Canada	Alberta, Wabamun Lake - Provincial Park Beach	Gordy & Hanington (2019)
	Diplostomum sp. 4 MAG-2019	MGC2246	MH368923	Cercaria		Ladislavella elodes	Lymnaeidae	Canada	Alberta, Wabamun Lake - Provincial Park Beach	Gordy & Hanington (2019)
	Diplostomum sp. 4 MAG-2019	MGC2245	MH368922	Cercaria		Ladislavella elodes	Lymnaeidae	Canada	Alberta, Wabamun Lake - Provincial Park Beach	Gordy & Hanington (2019)
	Diplostomum sp. 4 MAG-2019	MGC2241	MH368921	Cercaria		Ladislavella elodes	Lymnaeidae	Canada	Alberta, Wabamun Lake - Provincial Park Beach	Gordy & Hanington (2019)
	Diplostomum sp. 4 MAG-2019	MGC2240	MH368920	Cercaria		Ladislavella elodes	Lymnaeidae	Canada	Alberta, Isle Lake	Gordy & Hanington (2019)
	Diplostomum sp. 4 MAG-2019	MGC2239	MH368919	Cercaria		Ladislavella elodes	Lymnaeidae	Canada	Alberta, Isle Lake	Gordy & Hanington (2019)
	Diplostomum sp. 4 MAG-2019	MGC2230	MH368918	Cercaria		Ladislavella elodes	Lymnaeidae	Canada	Alberta, Isle Lake	Gordy & Hanington (2019)
	Diplostomum sp. 4 MAG-2019	MGC2106	MH368917	Cercaria		Ladislavella elodes	Lymnaeidae	Canada	Alberta, Wabamun Lake - Provincial Park Beach	Gordy & Hanington (2019)
	Diplostomum sp. 4 MAG-2019	MGC2101	MH368916	Cercaria		Ladislavella elodes	Lymnaeidae	Canada	Alberta, Wabamun Lake - Provincial Park Beach	Gordy & Hanington (2019)
	Diplostomum sp. 4 MAG-2019	MGC2088	MH368915	Cercaria		Ladislavella elodes	Lymnaeidae	Canada	Alberta, Isle Lake	Gordy & Hanington (2019)
	Diplostomum sp. 4 MAG-2019	MGC2008	MH368914	Cercaria		Ladislavella elodes	Lymnaeidae	Canada	Alberta, Wabamun Lake - Provincial Park Beach	Gordy & Hanington (2019)
	Diplostomum sp. 4 MAG-2019	MGC2005	MH368913	Cercaria		Ladislavella elodes	Lymnaeidae	Canada	Alberta, Wabamun Lake - Provincial Park Beach	Gordy & Hanington (2019)
	Diplostomum sp. 4 MAG-2019	MGC2003	MH368912	Cercaria		Ladislavella elodes	Lymnaeidae	Canada	Alberta, Wabamun Lake - Provincial Park Beach	Gordy & Hanington (2019)
	Diplostomum sp. 4 MAG-2019	MGC2002	MH368911	Cercaria		Ladislavella elodes	Lymnaeidae	Canada	Alberta, Wabamun Lake - Provincial Park Beach	Gordy & Hanington (2019)
	Diplostomum sp. 4 MAG-2019	MGC1910	MH368910	Cercaria		Ladislavella elodes	Lymnaeidae	Canada	Alberta, Buffalo Lake - Pelican Point	Gordy & Hanington (2019)
	Diplostomum sp. 4 MAG-2019	MGC1864	MH368909	Cercaria		Ladislavella elodes	Lymnaeidae	Canada	Alberta, Wabamun Lake - Provincial Park Beach	Gordy & Hanington (2019)
	Diplostomum sp. 4 MAG-2019	MGC1862	MH368908	Cercaria		Ladislavella elodes	Lymnaeidae	Canada	Alberta, Isle Lake	Gordy & Hanington (2019)
	Diplostomum sp. 4 MAG-2019	MGC1823	MH368907	Cercaria		Ladislavella elodes	Lymnaeidae	Canada	Alberta, Wabamun Lake - Provincial Park Beach	Gordy & Hanington (2019)
	Diplostomum sp. 4 MAG-2019	MGC1821	MH368906	Cercaria		Ladislavella elodes	Lymnaeidae	Canada	Alberta, Isle Lake	Gordy & Hanington (2019)
	Diplostomum sp. 4 MAG-2019	MGC1781	MH368905	Cercaria		Ladislavella elodes	Lymnaeidae	Canada	Alberta, Buffalo Lake - Pelican Point	Gordy & Hanington (2019)
	Diplostomum sp. 4 MAG-2019	MGC1766	MH368904	Cercaria		Ladislavella elodes	Lymnaeidae	Canada	Alberta, Gull Lake - Aspen Beach	Gordy & Hanington (2019)
	Diplostomum sp. 4 MAG-2019	MGC1759	MH368903	Cercaria		Ladislavella elodes	Lymnaeidae	Canada	Alberta, Gull Lake - Aspen Beach	Gordy & Hanington (2019)
	Diplostomum sp. 4 MAG-2019	MGC1754	MH368902	Cercaria		Ladislavella elodes	Lymnaeidae	Canada	Alberta, Buffalo Lake - Pelican Point	Gordy & Hanington (2019)
	Diplostomum sp. 4 MAG-2019	MGC1752	MH368901	Cercaria		Ladislavella elodes	Lymnaeidae	Canada	Alberta, Buffalo Lake - Pelican Point	Gordy & Hanington (2019)
	Diplostomum sp. 4 MAG-2019	MGC1743	MH368900	Cercaria		Ladislavella elodes	Lymnaeidae	Canada	Alberta, Wabamun Lake - Provincial Park Beach	Gordy & Hanington (2019)
	Diplostomum sp. 4 MAG-2019	MGC1742	MH368899	Cercaria		Ladislavella elodes	Lymnaeidae	Canada	Alberta, Wabamun Lake - Provincial Park Beach	Gordy & Hanington (2019)
	Diplostomum sp. 4 MAG-2019	MGC1681	MH368898	Cercaria		Ladislavella elodes	Lymnaeidae	Canada	Alberta, Gull Lake - Aspen Beach	Gordy & Hanington (2019)
	Diplostomum sp. 4 MAG-2019	MGC1666	MH368897	Cercaria		Ladislavella elodes	Lymnaeidae	Canada	Alberta, Gull Lake - Aspen Beach	Gordy & Hanington (2019)
	Diplostomum sp. 4 MAG-2019	MGC1647	MH368896	Cercaria		Ladislavella elodes	Lymnaeidae	Canada	Alberta, Buffalo Lake - Pelican Point	Gordy & Hanington (2019)
	Diplostomum sp. 4 MAG-2019	MGC1630	MH368895	Cercaria		Ladislavella elodes	Lymnaeidae	Canada	Alberta, Buffalo Lake - Pelican Point	Gordy & Hanington (2019)
	Diplostomum sp. 4 MAG-2019	MGC1571	MH368894	Cercaria		Ladislavella elodes	Lymnaeidae	Canada	Alberta, Isle Lake	Gordy & Hanington (2019)
	Diplostomum sp. 4 MAG-2019	MGC1442	MH368893	Cercaria		Ladislavella elodes	Lymnaeidae	Canada	Alberta, Buffalo Lake - Pelican Point	Gordy & Hanington (2019)
	Diplostomum sp. 4 MAG-2019	MGC1429	MH368892	Cercaria		Ladislavella elodes	Lymnaeidae	Canada	Alberta, Isle Lake	Gordy & Hanington (2019)
	Diplostomum sp. 4 MAG-2019	MGC1317	MH368891	Cercaria		Ladislavella elodes	Lymnaeidae	Canada	Alberta, Isle Lake	Gordy & Hanington (2019)
	Diplostomum sp. 4 MAG-2019	MGC1316	MH368890	Cercaria		Ladislavella elodes	Lymnaeidae	Canada	Alberta, Isle Lake	Gordy & Hanington (2019)
	Diplostomum sp. 4 MAG-2019	MGC1315	MH368889	Cercaria		Ladislavella elodes	Lymnaeidae	Canada	Alberta, Isle Lake	Gordy & Hanington (2019)
	Diplostomum sp. 4 MAG-2019	MGC1154	MH368888	Cercaria		Ladislavella elodes	Lymnaeidae	Canada	Alberta, Gull Lake - Aspen Beach	Gordy & Hanington (2019)
	Diplostomum sp. 4 MAG-2019	MGC1136	MH368887	Cercaria		Ladislavella elodes	Lymnaeidae	Canada	Alberta, Gull Lake - Aspen Beach	Gordy & Hanington (2019)
	Diplostomum sp. 4 MAG-2019	MGC1018	MH368886	Cercaria		Ladislavella elodes	Lymnaeidae	Canada	Alberta, Buffalo Lake - Pelican Point	Gordy & Hanington (2019)
	Diplostomum sp. 4 MAG-2019	MGC962	MH368885	Cercaria		Ladislavella elodes	Lymnaeidae	Canada	Alberta, Gull Lake - Aspen Beach	Gordy & Hanington (2019)
	Diplostomum sp. 4 MAG-2019	MGC830	MH368884	Cercaria		Ladislavella elodes	Lymnaeidae	Canada	Alberta, Wabamun Lake - Provincial Park Beach	Gordy & Hanington (2019)
	Diplostomum sp. 4 MAG-2019	MGC829	MH368883	Cercaria		Ladislavella elodes	Lymnaeidae	Canada	Alberta, Wabamun Lake - Provincial Park Beach	Gordy & Hanington (2019)
	Diplostomum sp. 4 MAG-2019	MGC827	MH368882	Cercaria		Ladislavella elodes	Lymnaeidae	Canada	Alberta, Wabamun Lake - Provincial Park Beach	Gordy & Hanington (2019)
	Diplostomum sp. 4 MAG-2019	MGC826	MH368881	Cercaria		Ladislavella elodes	Lymnaeidae	Canada	Alberta, Wabamun Lake - Provincial Park Beach	Gordy & Hanington (2019)
	Diplostomum sp. 4 MAG-2019	MGC825	MH368880	Cercaria		Ladislavella elodes	Lymnaeidae	Canada	Alberta, Wabamun Lake - Provincial Park Beach	Gordy & Hanington (2019)
	Diplostomum sp. 4 MAG-2019	MGC696	MH368879	Cercaria		Ladislavella elodes	Lymnaeidae	Canada	Alberta, Buffalo Lake - Pelican Point	Gordy & Hanington (2019)
	Diplostomum sp. 4 MAG-2019	MGC674	MH368878	Cercaria		Ladislavella elodes	Lymnaeidae	Canada	Alberta, Wabamun Lake - Provincial Park Beach	Gordy & Hanington (2019)
	Diplostomum sp. 4 MAG-2019	MGC669	MH368877	Cercaria		Ladislavella elodes	Lymnaeidae	Canada	Alberta, Wabamun Lake - Provincial Park Beach	Gordy & Hanington (2019)
	Diplostomum sp. 4 MAG-2019	MGC666	MH368876	Cercaria		Ladislavella elodes	Lymnaeidae	Canada	Alberta, Wabamun Lake - Provincial Park Beach	Gordy & Hanington (2019)
	Diplostomum sp. 4 MAG-2019	MGC665	MH368875	Cercaria		Ladislavella elodes	Lymnaeidae	Canada	Alberta, Wabamun Lake - Provincial Park Beach	Gordy & Hanington (2019)
	Diplostomum sp. 4 MAG-2019	MGC663	MH368874	Cercaria		Ladislavella elodes	Lymnaeidae	Canada	Alberta, Wabamun Lake - Provincial Park Beach	Gordy & Hanington (2019)
	Diplostomum sp. 4 MAG-2019	MGC661	MH368873	Cercaria		Ladislavella elodes	Lymnaeidae	Canada	Alberta, Wabamun Lake - Provincial Park Beach	Gordy & Hanington (2019)
	Diplostomum sp. 4 MAG-2019	MGC588	MH368872	Cercaria		Ladislavella elodes	Lymnaeidae	Canada	Alberta, Lac La Nonne site #2	Gordy & Hanington (2019)
	Diplostomum sp. 4 MAG-2019	MGC544	MH368871	Cercaria		Ladislavella elodes	Lymnaeidae	Canada	Alberta, Isle Lake	Gordy & Hanington (2019)
	Diplostomum sp. 4 MAG-2019	MGC504	MH368870	Cercaria		Ladislavella elodes	Lymnaeidae	Canada	Alberta, Buffalo Lake - Pelican Point	Gordy & Hanington (2019)
	Diplostomum sp. 4 MAG-2019	MGC404	MH368869	Cercaria		Ladislavella elodes	Lymnaeidae	Canada	Alberta, Isle Lake	Gordy & Hanington (2019)
	Diplostomum sp. 4 MAG-2019	MGC402	MH368868	Cercaria		Ladislavella elodes	Lymnaeidae	Canada	Alberta, Isle Lake	Gordy & Hanington (2019)
	Diplostomum sp. 4 MAG-2019	MGC399	MH368867	Cercaria		Ladislavella elodes	Lymnaeidae	Canada	Alberta, Isle Lake	Gordy & Hanington (2019)
	Diplostomum sp. 4 MAG-2019	MGC231	MH368866	Cercaria		Ladislavella elodes	Lymnaeidae	Canada	Alberta, Isle Lake	Gordy & Hanington (2019)
	Diplostomum sp. 4 MAG-2019	MGC230	MH368865	Cercaria		Ladislavella elodes	Lymnaeidae	Canada	Alberta, Isle Lake	Gordy & Hanington (2019)
	Diplostomum sp. 4 MAG-2019	MGC227	MH368864	Cercaria		Ladislavella elodes	Lymnaeidae	Canada	Alberta, Isle Lake	Gordy & Hanington (2019)
	Diplostomum sp. 4 MAG-2019	MGC223	MH368863	Cercaria		Ladislavella elodes	Lymnaeidae	Canada	Alberta, Isle Lake	Gordy & Hanington (2019)
	Diplostomum sp. 4 MAG-2019	MGC180	MH368862	Cercaria		Ladislavella elodes	Lymnaeidae	Canada	Alberta, Isle Lake	Gordy & Hanington (2019)
	Diplostomum sp. 4 MAG-2019	MGC123	MH368861	Cercaria		Ladislavella elodes	Lymnaeidae	Canada	Alberta, Isle Lake	Gordy & Hanington (2019)
Diplostomum sp. 5 of Locke et al. (2010a)
	Diplostomum sp. 5 SAL-2008	D.RH.2.P.12.2	GQ292498	Metacercaria	Vitreous humour/Non-lens (eye)/Non-lens (eye)	Perca flavescens	Percidae	Canada	Pointe Dupuis	Locke et al. (2010a)
Diplostomum sp. 6 of Locke et al. (2010a)
	Diplostomum sp. 6 SAL-2008	D.RH.B.B.23.1	GQ292499	Metacercaria	Vitreous humour/Non-lens (eye)/Non-lens (eye)	Pimephales notatus	Cyprinidae	Canada	Beauharnois	Locke et al. (2010a)
	Diplostomum sp. 6 SAL-2008	Diplo_LH_Fd43_A149.1	KR271393	Metacercaria	Non-lens (eye)/Vitreous humour	Fundulus diaphanus	Fundulidae	Canada	Lake Wheaton	Locke et al. (2015)
	Diplostomum sp. 6 SAL-2008	Diplo_LH_Fd43_A149.2	KR271394	Metacercaria	Non-lens (eye)/Vitreous humour	Fundulus diaphanus	Fundulidae	Canada	Lake Wheaton	Locke et al. (2015)
	Diplostomum sp. 6 SAL-2008	Diplo_LH_Fd43_A149.3	KR271392	Metacercaria	Non-lens (eye)/Vitreous humour	Fundulus diaphanus	Fundulidae	Canada	Lake Wheaton	Locke et al. (2015)
Diplostomum sp. 7 of Locke et al. (2010a)
	Diplostomum sp. 7 SAL-2008	D.RH.2.B.4.1	GQ292500	Metacercaria	Vitreous humour/Non-lens (eye)/Non-lens (eye)	Pimephales notatus	Cyprinidae	Canada	Pointe Dupuis	Locke et al. (2010a)
	Diplostomum sp. 7 SAL-2008	D.RL.Sf.KUU.1.1	KR271404	Metacercaria	Non-lens (eye)/Lensb	Salvelinus fontinalis	Salmonidae	Canada	Kuujjuaq	Locke et al. (2015)
	Diplostomum sp. 7 SAL-2008	D.LH.Ok.VIC.218.2	KR271397	Metacercaria	Non-lens (eye)/Non-lens (eye)	Onchorhynchus kisutch	Salmonidae	Canada	Malaspina Strait	Locke et al. (2015)
	Diplostomum sp. 7 SAL-2008	D.H.Po.ABS.21.1	KR271409	Metacercaria	Non-lens (eye)/Non-lens (eye)	Percopsis omiscomaycus	Percopsidae	Canada	Athabasca River	Locke et al. (2015)
	Diplostomum sp. 7 SAL-2008	D.H.Po.ABS.29.1	KR271396	Metacercaria	Non-lens (eye)/Non-lens (eye)	Percopsis omiscomaycus	Percopsidae	Canada	Athabasca River	Locke et al. (2015)
	Diplostomum sp. 7 SAL-2008	D.H.Po.ABS.22.2	KR271401	Metacercaria	Non-lens (eye)/Non-lens (eye)	Percopsis omiscomaycus	Percopsidae	Canada	Athabasca River	Locke et al. (2015)
	Diplostomum sp. 7 SAL-2008	D.H.Po.ABS.22.3	KR271400	Metacercaria	Non-lens (eye)/Non-lens (eye)	Percopsis omiscomaycus	Percopsidae	Canada	Athabasca River	Locke et al. (2015)
	Diplostomum sp. 7 SAL-2008	D.H.Po.ABS.22.4	KR271395	Metacercaria	Non-lens (eye)/Non-lens (eye)	Percopsis omiscomaycus	Percopsidae	Canada	Athabasca River	Locke et al. (2015)
	Diplostomum sp. 7 SAL-2008	D.H.Po.ABS.24.1	KR271406	Metacercaria	Non-lens (eye)/Non-lens (eye)	Percopsis omiscomaycus	Percopsidae	Canada	Athabasca River	Locke et al. (2015)
	Diplostomum sp. 7 SAL-2008	D.H.Po.ABS.26.3	KR271405	Metacercaria	Non-lens (eye)/Non-lens (eye)	Percopsis omiscomaycus	Percopsidae	Canada	Athabasca River	Locke et al. (2015)
	Diplostomum sp. 7 SAL-2008	D.LL.Po.UW1.01.3	KR271407	Metacercaria	Non-lens (eye)/Lensb	Percopsis omiscomaycus	Percopsidae	Canada	Athabasca River	Locke et al. (2015)
	Diplostomum sp. 7 SAL-2008	D.LL.Po.UW1.01.5	KR271399	Metacercaria	Non-lens (eye)/Lensb	Percopsis omiscomaycus	Percopsidae	Canada	Athabasca River	Locke et al. (2015)
	Diplostomum sp. 7 SAL-2008	D.RH.Po.UW1.01.1	KR271408	Metacercaria	Non-lens (eye)/Non-lens (eye)	Percopsis omiscomaycus	Percopsidae	Canada	Athabasca River	Locke et al. (2015)
	Diplostomum sp. 7 SAL-2008	D.L.Po.NTH.19.1	KR271402	Metacercaria	Non-lens (eye)/Lensb	Percopsis omiscomaycus	Percopsidae	Canada	Northland	Locke et al. (2015)
	Diplostomum sp. 7 SAL-2008	D.RH.Nh.DRI.09.1	KR271403	Metacercaria	Non-lens (eye)/Non-lens (eye)	Notropis hudsonius	Cyprinidae	Canada	Deep River	Locke et al. (2015)
	Diplostomum sp. 7 SAL-2008	D.L.Po.NTH.17.1	KR271398	Metacercaria	Non-lens (eye)/Lensb	Percopsis omiscomaycus	Percopsidae	Canada	Northland	Locke et al. (2015)
Diplostomum sp. 8 of Locke et al. (2010a)
	Diplostomum sp. 8 SAL-2008	D.RL.Bo.Rp.101.1	GQ292497	Metacercaria	Eye/Lens (?)/Lens	Rana pipiens	Ranidae	Canada	Etang Saulaie	Locke et al. (2010a)
Diplostomum sp. 9 of Locke et al. (2010a)
	Diplostomum sp. 9 SAL-2008	D.LH.B.Pc.1.1	GQ292496	Metacercaria	Vitreous humour/Non-lens (eye)/Non-lens (eye)	Percina caprodes	Percidae	Canada	Beauharnois	Locke et al. (2010a)
	Diplostomum sp. 9 SAL-2008	D.RH.Aq.RVG.1.1	KR271412	Metacercaria	Non-lens (eye)/Non-lens (eye)/No datab	Apeltes quadracus	Gasterosteidae	Canada	Chandler-Pabos	Locke et al. (2015)
	Diplostomum sp. 9 SAL-2008	D.LH.Ca.OKA.9.1	KR271413	Metacercaria	Non-lens (eye)/Non-lens (eye)/No datab	Cottus asper	Cottidae	Canada	Okanagan Lake	Locke et al. (2015)
	Diplostomum sp. 9 SAL-2008	D.RL.Sf.KUU.1.2	KR271410	Metacercaria	Non-lens (eye)/Lens	Salvelinus fontinalis	Salmonidae	Canada	Kuujjuaq	Locke et al. (2015)
	Diplostomum sp. 9 SAL-2008	D.RH.Gw.RVG.1.2	KR271411	Metacercaria	Non-lens (eye)/Non-lens (eye)/No datab	Gasterosteus wheatlandi	Gasterosteidae	Canada	Chandler-Pabos	Locke et al. (2015)
Diplostomum sp. 10 of Locke et al. (2015)
	Diplostomum sp. 10 SAL-2015	Di.RH.R.BQD.8.1	KR271096	Metacercaria	Non-lens (eye)/Non-lens (eye)/No datab	Ambloplites rupestris	Centrarchidae	Canada	Deseronto	Locke et al. (2015)
	Diplostomum sp. 10 SAL-2015	Di.RH.R.BQD.6.1	KR271097	Metacercaria	Non-lens (eye)/Non-lens (eye)/No datab	Ambloplites rupestris	Centrarchidae	Canada	Deseronto	Locke et al. (2015)
	Diplostomum sp. 10 SAL-2015	D.RH.Ppr.LCR.3.1	KR271098	Metacercaria	Non-lens (eye)/Non-lens (eye)/No datab	Pimephales promelas	Cyprinidae	Canada	Lac Cromwell	Locke et al. (2015)
Diplostomum sp. 11 of Locke et al. (2015)
	Diplostomidae gen. SL sp. 1 SAL-2010	Di.BR.Bo.Rp.2.1	HM064650	Metacercaria	Lens/Brain	Rana pipiens	Ranidae	Canada	Etang Saulaie	Locke et al. (2010b)
Diplostomum sp. 12 of Locke et al. (2015)
	Diplostomum sp. 12 SAL-2015	D.LH.Cc.USB.1.1	KR271100	Metacercaria	Non-lens (eye)/Vitreous humour	Cottus cognatus	Cottidae	Canada	Upper Steepbank R	Locke et al. (2015)
	Diplostomum sp. 12 SAL-2015	D.LH.Cc.USB.1.2	KR271103	Metacercaria	Non-lens (eye)/Vitreous humour	Cottus cognatus	Cottidae	Canada	Upper Steepbank R	Locke et al. (2015)
	Diplostomum sp. 12 SAL-2015	D.LH.Cc.USB.1.4	KR271099	Metacercaria	Non-lens (eye)/Vitreous humour	Cottus cognatus	Cottidae	Canada	Upper Steepbank R	Locke et al. (2015)
	Diplostomum sp. 12 SAL-2015	D.LH.Ctsp.LAE1.1.4	KR271102	Metacercaria	Non-lens (eye)/Vitreous humour	Cottus cognatus	Cottidae	USA	Lake E1	Locke et al. (2015)
	Diplostomum sp. 12 SAL-2015	D.LH.Ctsp.LAE1.3.1	KR271101	Metacercaria	Non-lens (eye)/Vitreous humour	Cottus cognatus	Cottidae	USA	Lake E1	Locke et al. (2015)
Diplostomum sp. 13 of Locke et al. (2015)
	Diplostomum sp. 13 SAL-2015	D.eye.Ga.LOI.54.1	KR271104	Metacercaria	Lens (?)/Eye	Gasterosteus aculeatus	Gasterosteidae	USA	Lord Island	Locke et al. (2015)
	Diplostomum sp. C MAG-2016	MGC581	KT831360	Cercaria		Ladislavella elodes	Lymnaeidae	Canada		Gordy & Hanington (2019)
	Diplostomum sp. C MAG-2016	MGC1731	KT831382	Cercaria		Ladislavella elodes	Lymnaeidae	Canada		Gordy & Hanington (2019)
	Diplostomum sp. C MAG-2016	MGC1465	KT831378	Cercaria		Ladislavella elodes	Lymnaeidae	Canada		Gordy & Hanington (2019)
	Diplostomum sp. C MAG-2019	MGC2229	MH368941	Cercaria		Ladislavella elodes	Lymnaeidae	Canada	Alberta, Isle Lake	Gordy & Hanington (2019)
	Diplostomum sp. C MAG-2019	MGC2227	MH368940	Cercaria		Ladislavella elodes	Lymnaeidae	Canada	Alberta, Isle Lake	Gordy & Hanington (2019)
	Diplostomum sp. C MAG-2019	MGC2221	MH368939	Cercaria		Ladislavella elodes	Lymnaeidae	Canada	Alberta, Isle Lake	Gordy & Hanington (2019)
	Diplostomum sp. C MAG-2019	MGC2018	MH368938	Cercaria		Ladislavella elodes	Lymnaeidae	Canada	Alberta, Isle Lake	Gordy & Hanington (2019)
	Diplostomum sp. C MAG-2019	MGC1958	MH368937	Cercaria		Ladislavella elodes	Lymnaeidae	Canada	Alberta, Isle Lake	Gordy & Hanington (2019)
	Diplostomum sp. C MAG-2019	MGC1569	MH368936	Cercaria		Ladislavella elodes	Lymnaeidae	Canada	Alberta, Isle Lake	Gordy & Hanington (2019)
	Diplostomum sp. C MAG-2019	MGC221	MH368935	Cercaria		Ladislavella elodes	Lymnaeidae	Canada	Alberta, Isle Lake	Gordy & Hanington (2019)
	Diplostomum sp. C MAG-2019	MGC208	MH368934	Cercaria		Planorbella trivolvis	Planorbidae	Canada	Alberta, Isle Lake	Gordy & Hanington (2019)
	Diplostomum sp. C MAG-2019	MGC206	MH368933	Cercaria		Ladislavella elodes	Lymnaeidae	Canada	Alberta, Isle Lake	Gordy & Hanington (2019)
Diplostomum sp. 14 of Locke et al. (2015)
	Diplostomum sp. 14 SAL-2015	D.LL.Cm.IRQ1.521.6	KR271120	Metacercaria	Lens	Cyprinion macrostomum	Cyprinidae	Iraq	River Tigris	Locke et al. (2015)
	Diplostomum sp. 14 SAL-2015	D.L.Tt.UYG.1.5	KR271121	Metacercaria	Lens	Tinca tinca	Cyprinidae	China	River Irtysh	Locke et al. (2015)
	Diplostomum sp. 14 SAL-2015	D.L.Tt.UYG.1.6	KR271117	Metacercaria	Lens	Tinca tinca	Cyprinidae	China	River Irtysh	Locke et al. (2015)
	Diplostomum sp. 14 SAL-2015	D.L.Cd.HUB.4.8	KR271114	Metacercaria	Lens	Chanodichthys dabryi	Cyprinidae	China	Lake Tangxun	Locke et al. (2015)
	Diplostomum sp. 14 SAL-2015	D.L.Cd.HUB.5.3	KR271119	Metacercaria	Lens	Chanodichthys dabryi	Cyprinidae	China	Lake Tangxun	Locke et al. (2015)
	Diplostomum sp. 14 SAL-2015	D.L.Pf.Yun.2.1	KR271110	Metacercaria	Lens	Pseudobagrus fulvidraco	Bagridae	China	Kunming	Locke et al. (2015)
	Diplostomum sp. 14 SAL-2015	D.L.Pf.Yun.1.1	KR271108	Metacercaria	Lens	Pseudobagrus fulvidraco	Bagridae	China	Kunming	Locke et al. (2015)
	Diplostomum sp. 14 SAL-2015	D.L.Ss.Lzi.1.2	KR271107	Metacercaria	Lens	"Siniperca sinensis"	Percichthyidae	China	Lake Liangzi	Locke et al. (2015)
	Diplostomum sp. 14 SAL-2015	D.L.Rg.Lzi.1.1	KR271122	Metacercaria	Lens	Rhinogobius giurinus	Gobiidae	China	Lake Liangzi	Locke et al. (2015)
	Diplostomum sp. 14 SAL-2015	D.L.Ca.Lzi.7.1	KR271111	Metacercaria	Lens	Channa argus	Channidae	China	Lake Liangzi	Locke et al. (2015)
	Diplostomum sp. 14 SAL-2015	D.L.Ca.Lzi.7.2	KR271113	Metacercaria	Lens	Channa argus	Channidae	China	Lake Liangzi	Locke et al. (2015)
	Diplostomum sp. 14 SAL-2015	D.L.Ca.Lzi.7.3	KR271118	Metacercaria	Lens	Channa argus	Channidae	China	Lake Liangzi	Locke et al. (2015)
	Diplostomum sp. 14 SAL-2015	D.L.Tt.UYG.1.1	KR271115	Metacercaria	Lens	Tinca tinca	Cyprinidae	China	River Irtysh	Locke et al. (2015)
	Diplostomum sp. 14 SAL-2015	D.L.Tt.UYG.1.2	KR271116	Metacercaria	Lens	Tinca tinca	Cyprinidae	China	River Irtysh	Locke et al. (2015)
	Diplostomum sp. 14 SAL-2015	D.L.Tt.UYG.1.3	KR271106	Metacercaria	Lens	Tinca tinca	Cyprinidae	China	River Irtysh	Locke et al. (2015)
	Diplostomum sp. 14 SAL-2015	D.L.Tt.UYG.1.4	KR271112	Metacercaria	Lens	Tinca tinca	Cyprinidae	China	River Irtysh	Locke et al. (2015)
	Diplostomum sp. 14 SAL-2015	D.L.Hn.HUB.1.1	KR271109	Metacercaria	Lens	Hypophthalmichthys nobilis	Cyprinidae	China	Lake Tangxun	Locke et al. (2015)
	Diplostomum sp. 14 SAL-2015	D.L.Cd.HUB.2.1	KR271105	Metacercaria	Lens	Chanodichthys dabryi	Cyprinidae	China	Lake Tangxun	Locke et al. (2015)
	Diplostomum sp. 14 OK-2019	DSZ5P	MN808624	Metacercaria		Synodontis zambezensis	Mochokidae	South Africa	River Phongolo	Hoogendoorn et al. (2020)
	Diplostomum sp. 14 OK-2019	DSZ4P	MN808623	Metacercaria		Synodontis zambezensis	Mochokidae	South Africa	River Phongolo	Hoogendoorn et al. (2020)
	Diplostomum sp. 14 OK-2019	DSZ3P	MN808622	Metacercaria		Synodontis zambezensis	Mochokidae	South Africa	River Phongolo	Hoogendoorn et al. (2020)
	Diplostomum sp. 14 OK-2019	DOM1P	MN808621	Metacercaria		Oreochromis mossambicus	Cichlidae	South Africa	River Phongolo	Hoogendoorn et al. (2020)
	Diplostomum sp. 14 OK-2019	DSZ1P	MN808620	Metacercaria		Synodontis zambezensis	Mochokidae	South Africa	River Phongolo	Hoogendoorn et al. (2020)
	Diplostomum sp. 14 OK-2019	DAB1P	MN808619	Metacercaria		Anguilla bengalensis labiata	Anguillidae	South Africa	River Phongolo	Hoogendoorn et al. (2020)
Diplostomum sp. 15 of Locke et al. (2015)
	Diplostomum sp. 15 SAL-2015	D.L.Cd.HUB.2.5	KR271126	Metacercaria	Lens	Chanodichthys dabryi	Cyprinidae	China	Lake Tangxun	Locke et al. (2015)
	Diplostomum sp. 15 SAL-2015	D.L.Cd.HUB.4.7	KR271123	Metacercaria	Lens	Chanodichthys dabryi	Cyprinidae	China	Lake Tangxun	Locke et al. (2015)
	Diplostomum sp. 15 SAL-2015	D.L.Cd.HUB.4.9	KR271128	Metacercaria	Lens	Chanodichthys dabryi	Cyprinidae	China	Lake Tangxun	Locke et al. (2015)
	Diplostomum sp. 15 SAL-2015	D.L.Cd.HUB.4.3	KR271125	Metacercaria	Lens	Hypophthalmichthys nobilis	Cyprinidae	China	Lake Tangxun	Locke et al. (2015)
	Diplostomum sp. 15 SAL-2015	D.L.Hn.HUB.1.2	KR271127	Metacercaria	Lens	Hypophthalmichthys nobilis	Cyprinidae	China	Lake Tangxun	Locke et al. (2015)
	Diplostomum sp. 15 SAL-2015	D.L.Hn.HUB.1.3	KR271124	Metacercaria	Lens	Hypophthalmichthys nobilis	Cyprinidae	China	Lake Tangxun	Locke et al. (2015)
Diplostomum sp. 16 of Locke et al. (2015)
	Diplostomum sp. 16 SAL-2015	D.RL.Ac.IRQ3.594.4	KR271129	Metacercaria	Lens	Alburnus caeruleus	Cyprinidae	Iraq	River Tigris	Locke et al. (2015)
	Diplostomum sp. 16 SAL-2015	DPP5B	MN808629	Metacercaria		Pseudocrenilabrus philander	Cichlidae	South Africa	River Mooi	Hoogendoorn et al. (2020)
	Diplostomum sp. 16 SAL-2015	DPP4B	MN808628	Metacercaria		Pseudocrenilabrus philander	Cichlidae	South Africa	River Mooi	Hoogendoorn et al. (2020)
	Diplostomum sp. 16 SAL-2015	DPP3B	MN808627	Metacercaria		Pseudocrenilabrus philander	Cichlidae	South Africa	River Mooi	Hoogendoorn et al. (2020)
	Diplostomum sp. 16 SAL-2015	DPP2B	MN808626	Metacercaria		Pseudocrenilabrus philander	Cichlidae	South Africa	River Mooi	Hoogendoorn et al. (2020)
	Diplostomum sp. 16 SAL-2015	DPP1B	MN808625	Metacercaria		Pseudocrenilabrus philander	Cichlidae	South Africa	River Mooi	Hoogendoorn et al. (2020)
Diplostomum sp. 17 of Locke et al. (2015)
	Diplostomum sp. 17 SAL-2015	D.RH.Cc.CRO.2.1	KR271133	Metacercaria	Non-lens (eye)/Vitreous humour	Cottus cognatus	Cottidae	Canada	Croucher Creek	Locke et al. (2015)
	Diplostomum sp. 17 SAL-2015	D.RH.Cc.CRO.1.1	KR271134	Metacercaria	Non-lens (eye)/Vitreous humour	Cottus cognatus	Cottidae	Canada	Croucher Creek	Locke et al. (2015)
	Diplostomum sp. 17 SAL-2015	D.RL.Cc.CRO.1.3	KR271131	Metacercaria	Non-lens (eye)/Lens	Cottus cognatus	Cottidae	Canada	Croucher Creek	Locke et al. (2015)
	Diplostomum sp. 17 SAL-2015	D.RH.Cc.CRO.3.3	KR271130	Metacercaria	Non-lens (eye)/Vitreous humour	Cottus cognatus	Cottidae	Canada	Croucher Creek	Locke et al. (2015)
	Diplostomum sp. 17 SAL-2015	D.RH.Cc.CRO.3.4	KR271132	Metacercaria	Non-lens (eye)/Vitreous humour	Cottus cognatus	Cottidae	Canada	Croucher Creek	Locke et al. (2015)
Diplostomum sp. 18 of Locke et al. (2015)
	Diplostomum sp. 18 SAL-2015	D.H.Cc.CCK.4.1	KR271139	Metacercaria	Non-lens (eye)/Vitreous humour	Cottus cognatus	Cottidae	Canada	Croucher Creek	Locke et al. (2015)
	Diplostomum sp. 18 SAL-2015	D.H.Cc.CCK.3.3	KR271136	Metacercaria	Non-lens (eye)/Vitreous humour	Cottus cognatus	Cottidae	Canada	Croucher Creek	Locke et al. (2015)
	Diplostomum sp. 18 SAL-2015	D.H.Cc.CCK.3.4	KR271137	Metacercaria	Non-lens (eye)/Vitreous humour	Cottus cognatus	Cottidae	Canada	Croucher Creek	Locke et al. (2015)
	Diplostomum sp. 18 SAL-2015	D.LH.Ca.OKA.9.3	KR271138	Metacercaria	Non-lens (eye)/Vitreous humour	Cottus asper	Cottidae	Canada	Okanagan Lake	Locke et al. (2015)
	Diplostomum sp. 18 SAL-2015	D.LH.Ca.OKA.9.4	KR271135	Metacercaria	Non-lens (eye)/Vitreous humour	Cottus asper	Cottidae	Canada	Okanagan Lake	Locke et al. (2015)
	Diplostomum sp. B MAG-2019	MGC2308	MH368932			Ladislavella elodes	Lymnaeidae	Canada	Alberta, Isle Lake	Gordy & Hanington (2019)
Diplostomum sp. 19 of Locke et al. (2015)
	Diplostomum sp. 19 SAL-2015	D.RH.Cr.WBY.2.1	KR271140	Metacercaria	Non-lens (eye)/Vitreous humour	Cottus ricei	Cottidae	Canada	Whitefish Bay	Locke et al. (2015)
	Diplostomum sp. 19 SAL-2015	D.RH.Cr.WBY.2.2	KR271142	Metacercaria	Non-lens (eye)/Vitreous humour	Cottus ricei	Cottidae	Canada	Whitefish Bay	Locke et al. (2015)
	Diplostomum sp. 19 SAL-2015	D.H.Cr.WBY.1.2	KR271145	Metacercaria	Non-lens (eye)/Vitreous humour	Cottus ricei	Cottidae	Canada	Whitefish Bay	Locke et al. (2015)
	Diplostomum sp. 19 SAL-2015	D.H.Cr.WBY.1.3	KR271141	Metacercaria	Non-lens (eye)/Vitreous humour	Cottus ricei	Cottidae	Canada	Whitefish Bay	Locke et al. (2015)
	Diplostomum sp. 19 SAL-2015	D.RH.Cc.WBY.2.7	KR271144	Metacercaria	Non-lens (eye)/Vitreous humour	Cottus cognatus	Cottidae	Canada	Whitefish Bay	Locke et al. (2015)
	Diplostomum sp. 19 SAL-2015	D.LH.Ctsp.LAE1.6.2	KR271143	Metacercaria	Non-lens (eye)/Vitreous humour	Cottus cognatus	Cottidae	USA	Lake E1	Locke et al. (2015)
	Diplostomum sp. BOLD:ACK9826	D.L.Om.WBY.2.1	KM538089	Metacercaria		Osmerus mordax	Osmeridae	Canada	Ontario, Lake Superior, Whitefish Bay	Van Steenkiste et al. (2015)
Diplostomum sp. Lineage 2 of Blasco-Costa et al. (2014)
	Diplostomum sp. LIN2-GAH1	GAH1	KJ726460	Metacercaria	Lens	Gasterosteus aculeatus	Gasterosteidae	Iceland	Lake Hafravatn	Blasco-Costa et al. (2014)
	Diplostomum sp. LIN2-GAH2	GAH2	KJ726449	Metacercaria	Lens	Gasterosteus aculeatus	Gasterosteidae	Iceland	Lake Hafravatn	Blasco-Costa et al. (2014)
	Diplostomum sp. LIN2-GAH3	GAH3	KJ726454	Metacercaria	Lens	Gasterosteus aculeatus	Gasterosteidae	Iceland	Lake Hafravatn	Blasco-Costa et al. (2014)
	Diplostomum sp. LIN2-GAH4	GAH4	KJ726457	Metacercaria	Lens	Gasterosteus aculeatus	Gasterosteidae	Iceland	Lake Hafravatn	Blasco-Costa et al. (2014)
	Diplostomum sp. LIN2-GAH5	GAH5	KJ726458	Metacercaria	Lens	Gasterosteus aculeatus	Gasterosteidae	Iceland	Lake Hafravatn	Blasco-Costa et al. (2014)
	Diplostomum sp. LIN2-GAH6	GAH6	KJ726459	Metacercaria	Lens	Gasterosteus aculeatus	Gasterosteidae	Iceland	Lake Hafravatn	Blasco-Costa et al. (2014)
	Diplostomum sp. LIN2-GAH7	GAH7	KJ726448	Metacercaria	Lens	Gasterosteus aculeatus	Gasterosteidae	Iceland	Lake Hafravatn	Blasco-Costa et al. (2014)
	Diplostomum sp. LIN2-GAH8	GAH8	KJ726440	Metacercaria	Lens	Gasterosteus aculeatus	Gasterosteidae	Iceland	Lake Hafravatn	Blasco-Costa et al. (2014)
	Diplostomum sp. LIN2-GAH9	GAH9	KJ726441	Metacercaria	Lens	Gasterosteus aculeatus	Gasterosteidae	Iceland	Lake Hafravatn	Blasco-Costa et al. (2014)
	Diplostomum sp. LIN2-GANH4	GANH4	KJ726442	Metacercaria	Lens	Gasterosteus aculeatus	Gasterosteidae	Iceland	Lake Nordic House	Blasco-Costa et al. (2014)
	Diplostomum sp. LIN2-RPR1	RPR1	KJ726456	Cercaria		Radix peregra	Lymnaeidae	Iceland	Lake Raudavatn	Blasco-Costa et al. (2014)
	Diplostomum sp. LIN2-STH1	STH1	KJ726451	Metacercaria	Lens	Salmo trutta fario	Salmonidae	Iceland	Lake Hafravatn	Blasco-Costa et al. (2014)
	Diplostomum sp. LIN2-STH10	STH10	KJ726445	Metacercaria	Lens	Salmo trutta fario	Salmonidae	Iceland	Lake Hafravatn	Blasco-Costa et al. (2014)
	Diplostomum sp. LIN2-STH2	STH2	KJ726452	Metacercaria	Lens	Salmo trutta fario	Salmonidae	Iceland	Lake Hafravatn	Blasco-Costa et al. (2014)
	Diplostomum sp. LIN2-STH3	STH3	KJ726453	Metacercaria	Lens	Salmo trutta fario	Salmonidae	Iceland	Lake Hafravatn	Blasco-Costa et al. (2014)
	Diplostomum sp. LIN2-STH4	STH4	KJ726455	Metacercaria	Lens	Salmo trutta fario	Salmonidae	Iceland	Lake Hafravatn	Blasco-Costa et al. (2014)
	Diplostomum sp. LIN2-STH5	STH5	KJ726450	Metacercaria	Lens	Salmo trutta fario	Salmonidae	Iceland	Lake Hafravatn	Blasco-Costa et al. (2014)
	Diplostomum sp. LIN2-STH6	STH6	KJ726447	Metacercaria	Lens	Salmo trutta fario	Salmonidae	Iceland	Lake Hafravatn	Blasco-Costa et al. (2014)
	Diplostomum sp. LIN2-STH7	STH7	KJ726443	Metacercaria	Lens	Salmo trutta fario	Salmonidae	Iceland	Lake Hafravatn	Blasco-Costa et al. (2014)
	Diplostomum sp. LIN2-STH8	STH8	KJ726444	Metacercaria	Lens	Salmo trutta fario	Salmonidae	Iceland	Lake Hafravatn	Blasco-Costa et al. (2014)
	Diplostomum sp. LIN2-STH9	STH9	KJ726446	Metacercaria	Lens	Salmo trutta fario	Salmonidae	Iceland	Lake Hafravatn	Blasco-Costa et al. (2014)
Diplostomum sp. Lineage 3 of Blasco-Costa et al. (2014)
	Diplostomum baeri	STL4	JX986872	Metacercaria	Vitreous humour	Salmo trutta fario	Salmonidae	Germany	River Lenne	Georgieva et al. (2013)
	Diplostomum baeri	STR9	JX986871	Metacercaria	Vitreous humour	Salmo trutta fario	Salmonidae	Germany	River Ruhr (Henne)	Georgieva et al. (2013)
	Diplostomum baeri	STR8	JX986870	Metacercaria	Vitreous humour	Salmo trutta fario	Salmonidae	Germany	River Ruhr (Henne)	Georgieva et al. (2013)
	Diplostomum baeri	STR7	JX986869	Metacercaria	Vitreous humour	Salmo trutta fario	Salmonidae	Germany	River Ruhr (Henne)	Georgieva et al. (2013)
	Diplostomum baeri	STR6	JX986868	Metacercaria	Vitreous humour	Salmo trutta fario	Salmonidae	Germany	River Ruhr (Henne)	Georgieva et al. (2013)
	Diplostomum baeri	STL3	JX986867	Metacercaria	Vitreous humour	Salmo trutta fario	Salmonidae	Germany	River Lenne	Georgieva et al. (2013)
	Diplostomum baeri	STR5	JX986866	Metacercaria	Vitreous humour	Salmo trutta fario	Salmonidae	Germany	River Ruhr (Henne)	Georgieva et al. (2013)
	Diplostomum baeri	STL2	JX986865	Metacercaria	Vitreous humour	Salmo trutta fario	Salmonidae	Germany	River Lenne	Georgieva et al. (2013)
	Diplostomum baeri	STR4	JX986864	Metacercaria	Vitreous humour	Salmo trutta fario	Salmonidae	Germany	River Ruhr (Henne)	Georgieva et al. (2013)
	Diplostomum baeri	STL1	JX986863	Metacercaria	Vitreous humour	Salmo trutta fario	Salmonidae	Germany	River Lenne	Georgieva et al. (2013)
	Diplostomum baeri	STR3	JX986862	Metacercaria	Vitreous humour	Salmo trutta fario	Salmonidae	Germany	River Ruhr (Henne)	Georgieva et al. (2013)
	Diplostomum baeri	STR2	JX986861	Metacercaria	Vitreous humour	Salmo trutta fario	Salmonidae	Germany	River Ruhr (Henne)	Georgieva et al. (2013)
	Diplostomum baeri	STR1	JX986860	Metacercaria	Vitreous humour	Salmo trutta fario	Salmonidae	Germany	River Ruhr (Henne)	Georgieva et al. (2013)
	Diplostomum baeri	GGR1	JX986859	Metacercaria	Vitreous humour	Gobio gobio	Cyprinidae	Germany	River Ruhr (Henne)	Georgieva et al. (2013)
	Diplostomum sp. LIN3-SAH2	SAH2	KJ726461	Metacercaria	Vitreous humour	Salvelinus alpinus	Salmonidae	Iceland	Lake Hafravatn	Blasco-Costa et al. (2014)
	Diplostomum sp. LIN3-SAH3	SAH3	KJ726462	Metacercaria	Vitreous humour	Salvelinus alpinus	Salmonidae	Iceland	Lake Hafravatn	Blasco-Costa et al. (2014)
	Diplostomum sp. LIN3-SAH4	SAH4	KJ726463	Metacercaria	Vitreous humour	Salvelinus alpinus	Salmonidae	Iceland	Lake Hafravatn	Blasco-Costa et al. (2014)
	Diplostomum sp. LIN3-SAH5	SAH5	KJ726465	Metacercaria	Vitreous humour	Salvelinus alpinus	Salmonidae	Iceland	Lake Hafravatn	Blasco-Costa et al. (2014)
	Diplostomum sp. LIN3-SAH6	SAH6	KJ726469	Metacercaria	Vitreous humour	Salvelinus alpinus	Salmonidae	Iceland	Lake Hafravatn	Blasco-Costa et al. (2014)
	Diplostomum sp. LIN3-SAH7	SAH7	KJ726471	Metacercaria	Vitreous humour	Salvelinus alpinus	Salmonidae	Iceland	Lake Hafravatn	Blasco-Costa et al. (2014)
	Diplostomum sp. LIN3-STH11	STH11	KJ726464	Metacercaria	Vitreous humour	Salmo trutta fario	Salmonidae	Iceland	Lake Hafravatn	Blasco-Costa et al. (2014)
	Diplostomum sp. LIN3-STH12	STH12	KJ726466	Metacercaria	Vitreous humour	Salmo trutta fario	Salmonidae	Iceland	Lake Hafravatn	Blasco-Costa et al. (2014)
	Diplostomum sp. LIN3-STH13	STH13	KJ726467	Metacercaria	Vitreous humour	Salmo trutta fario	Salmonidae	Iceland	Lake Hafravatn	Blasco-Costa et al. (2014)
	Diplostomum sp. LIN3-STH14	STH14	KJ726468	Metacercaria	Vitreous humour	Salmo trutta fario	Salmonidae	Iceland	Lake Hafravatn	Blasco-Costa et al. (2014)
	Diplostomum sp. LIN3-STH15	STH15	KJ726470	Metacercaria	Vitreous humour	Salmo trutta fario	Salmonidae	Iceland	Lake Hafravatn	Blasco-Costa et al. (2014)
	Diplostomum sp. LIN3-STH16	STH16	KJ726473	Metacercaria	Vitreous humour	Salmo trutta fario	Salmonidae	Iceland	Lake Hafravatn	Blasco-Costa et al. (2014)
	Diplostomum sp. LIN3-STH17	STH17	KJ726472	Metacercaria	Vitreous humour	Salmo trutta fario	Salmonidae	Iceland	Lake Hafravatn	Blasco-Costa et al. (2014)
	Diplostomum sp. Lineage 3	DLIN3TAK1	KY513187	Metacercaria	Vitreous humour	Salmo trutta	Salmonidae	Norway	Lake Takvatn	Soldánová et al. (2017)
	Diplostomum sp. Lineage 3	DLIN3TAK2	KY513188	Metacercaria	Vitreous humour	Salmo trutta	Salmonidae	Norway	Lake Takvatn	Soldánová et al. (2017)
	Diplostomum sp. Lineage 3	DLIN3TAK3	KY513189	Metacercaria	Vitreous humour	Salmo trutta	Salmonidae	Norway	Lake Takvatn	Soldánová et al. (2017)
	Diplostomum sp. Lineage 3	DLIN3TAK4	KY513190	Metacercaria	Vitreous humour	Salvelinus alpinus	Salmonidae	Norway	Lake Takvatn	Soldánová et al. (2017)
	Diplostomum baeri	LF10	MT311213	Metacercaria	Vitreous humour	Salmo trutta	Salmonidae	UK	Loch Fada, Gairloch, Scotland	Landeryou et al. (2020)
	Diplostomum baeri	LF9	MT311212	Metacercaria	Vitreous humour	Salmo trutta	Salmonidae	UK	Loch Fada, Gairloch, Scotland	Landeryou et al. (2020)
	Diplostomum baeri	LF8	MT311211	Metacercaria	Vitreous humour	Salmo trutta	Salmonidae	UK	Loch Fada, Gairloch, Scotland	Landeryou et al. (2020)
	Diplostomum baeri	LF7	MT311210	Metacercaria	Vitreous humour	Salmo trutta	Salmonidae	UK	Loch Fada, Gairloch, Scotland	Landeryou et al. (2020)
	Diplostomum baeri	LF6	MT311209	Metacercaria	Vitreous humour	Salmo trutta	Salmonidae	UK	Loch Fada, Gairloch, Scotland	Landeryou et al. (2020)
	Diplostomum baeri	LF5	MT311208	Metacercaria	Vitreous humour	Salmo trutta	Salmonidae	UK	Loch Fada, Gairloch, Scotland	Landeryou et al. (2020)
	Diplostomum baeri	LF4	MT311207	Metacercaria	Vitreous humour	Salmo trutta	Salmonidae	UK	Loch Fada, Gairloch, Scotland	Landeryou et al. (2020)
	Diplostomum baeri	LF3	MT311206	Metacercaria	Vitreous humour	Salmo trutta	Salmonidae	UK	Loch Fada, Gairloch, Scotland	Landeryou et al. (2020)
	Diplostomum baeri	LF2	MT311205	Metacercaria	Vitreous humour	Salmo trutta	Salmonidae	UK	Loch Fada, Gairloch, Scotland	Landeryou et al. (2020)
	Diplostomum baeri	LF1	MT311204	Metacercaria	Vitreous humour	Salmo trutta	Salmonidae	UK	Loch Fada, Gairloch, Scotland	Landeryou et al. (2020)
Diplostomum sp. Lineage 4 of Blasco-Costa et al. (2014)
	Diplostomum baeri	PF5D3	JQ639195	Metacercaria	Vitreous humour	Perca fluviatilis	Percidae	Germany	Lake Constance	Behrmann-Godel (2013)
	Diplostomum baeri	PF5D2	JQ639194	Metacercaria	Vitreous humour	Perca fluviatilis	Percidae	Germany	Lake Constance	Behrmann-Godel (2013)
	Diplostomum baeri	PF15D9	JQ639193	Metacercaria	Vitreous humour	Perca fluviatilis	Percidae	Germany	Lake Constance	Behrmann-Godel (2013)
	Diplostomum baeri	PF15D1	JQ639192	Metacercaria	Vitreous humour	Perca fluviatilis	Percidae	Germany	Lake Constance	Behrmann-Godel (2013)
	Diplostomum baeri	PF8D7	JQ639191	Metacercaria	Vitreous humour	Perca fluviatilis	Percidae	Germany	Lake Constance	Behrmann-Godel (2013)
	Diplostomum baeri	PF7D10	JQ639190	Metacercaria	Vitreous humour	Perca fluviatilis	Percidae	Germany	Lake Constance	Behrmann-Godel (2013)
	Diplostomum baeri	PF6D3	JQ639189	Metacercaria	Vitreous humour	Perca fluviatilis	Percidae	Germany	Lake Constance	Behrmann-Godel (2013)
	Diplostomum baeri	PF5D1	JQ639188	Metacercaria	Vitreous humour	Perca fluviatilis	Percidae	Germany	Lake Constance	Behrmann-Godel (2013)
	Diplostomum baeri	PF15D4	JQ639187	Metacercaria	Vitreous humour	Perca fluviatilis	Percidae	Germany	Lake Constance	Behrmann-Godel (2013)
	Diplostomum baeri	PF4D10	JQ639186	Metacercaria	Vitreous humour	Perca fluviatilis	Percidae	Germany	Lake Constance	Behrmann-Godel (2013)
	Diplostomum baeri	PF14D7	JQ639185	Metacercaria	Vitreous humour	Perca fluviatilis	Percidae	Germany	Lake Constance	Behrmann-Godel (2013)
	Diplostomum baeri	PF4D1	JQ639184	Metacercaria	Vitreous humour	Perca fluviatilis	Percidae	Germany	Lake Constance	Behrmann-Godel (2013)
	Diplostomum baeri	PF15D10	JQ639183	Metacercaria	Vitreous humour	Perca fluviatilis	Percidae	Germany	Lake Constance	Behrmann-Godel (2013)
	Diplostomum baeri	PF5D5	JQ639182	Metacercaria	Vitreous humour	Perca fluviatilis	Percidae	Germany	Lake Constance	Behrmann-Godel (2013)
	Diplostomum baeri	PF5D8	JQ639181	Metacercaria	Vitreous humour	Perca fluviatilis	Percidae	Germany	Lake Constance	Behrmann-Godel (2013)
	Diplostomum baeri	PF15D6	JQ639180	Metacercaria	Vitreous humour	Perca fluviatilis	Percidae	Germany	Lake Constance	Behrmann-Godel (2013)
	Diplostomum sp. LIN4-GAH10	GAH10	KJ726480	Metacercaria	Brain	Gasterosteus aculeatus	Gasterosteidae	Iceland	Lake Hafravatn	Blasco-Costa et al. (2014)
	Diplostomum sp. LIN4-GAH10	GANH10	KJ726483	Metacercaria	Retina	Gasterosteus aculeatus	Gasterosteidae	Iceland	Lake Nordic House	Blasco-Costa et al. (2014)
	Diplostomum sp. LIN4-GAH11	GAH11	KJ726478	Metacercaria	Brain	Gasterosteus aculeatus	Gasterosteidae	Iceland	Lake Hafravatn	Blasco-Costa et al. (2014)
	Diplostomum sp. LIN4-GANH5	GANH5	KJ726481	Metacercaria	Retina	Gasterosteus aculeatus	Gasterosteidae	Iceland	Lake Nordic House	Blasco-Costa et al. (2014)
	Diplostomum sp. LIN4-GANH6	GANH6	KJ726479	Metacercaria	Retina	Gasterosteus aculeatus	Gasterosteidae	Iceland	Lake Nordic House	Blasco-Costa et al. (2014)
	Diplostomum sp. LIN4-GANH7	GANH7	KJ726474	Metacercaria	Retina	Gasterosteus aculeatus	Gasterosteidae	Iceland	Lake Nordic House	Blasco-Costa et al. (2014)
	Diplostomum sp. LIN4-GANH8	GANH8	KJ726475	Metacercaria	Retina	Gasterosteus aculeatus	Gasterosteidae	Iceland	Lake Nordic House	Blasco-Costa et al. (2014)
	Diplostomum sp. LIN4-GANH9	GANH9	KJ726482	Metacercaria	Brain	Gasterosteus aculeatus	Gasterosteidae	Iceland	Lake Nordic House	Blasco-Costa et al. (2014)
	Diplostomum sp. LIN4-RPNH1	RPNH1	KJ726476	Cercaria		Radix peregra	Lymnaeidae	Iceland	Lake Nordic House	Blasco-Costa et al. (2014)
	Diplostomum sp. LIN4-RPNH2	RPNH2	KJ726477	Cercaria		Radix peregra	Lymnaeidae	Iceland	Lake Nordic House	Blasco-Costa et al. (2014)
	Diplostomum baeri complex sp. 2 SAL-2014	D2.Ga.NOR1.Ta46.7	KM212030	Metacercaria	Non-lens (humour, retina)	Gasterosteus aculeatus	Gasterosteidae	Norway	Lake Takvatn	Kuhn et al. (2015)
	Diplostomum baeri complex sp. 2 SAL-2014	DIPLO.l.RET.Ga.Tv.1.5	KM212031	Metacercaria	Non-lens (humour, retina)	Gasterosteus aculeatus	Gasterosteidae	Norway	Lake Takvatn	Kuhn et al. (2015)
	Diplostomum baeri complex sp. 2 SAL-2014	DIPL.RET.Ga.Tv..2.2	KM212032	Metacercaria	Non-lens (humour, retina)	Gasterosteus aculeatus	Gasterosteidae	Norway	Lake Takvatn	Kuhn et al. (2015)
	Diplostomum baeri complex sp. 2 SAL-2014	DIPLO.H.Ga.Tv.2.1	KM212033	Metacercaria	Non-lens (humour, retina)	Gasterosteus aculeatus	Gasterosteidae	Norway	Lake Takvatn	Kuhn et al. (2015)
	Diplostomum baeri complex sp. 2 SAL-2014	D.L.Pf.ITA2.X.2	KR271067	Metacercaria	Lens	Perca fluviatilis	Percidae	Italy	Oliveto Lario	Locke et al. (2015)
	Diplostomum baeri complex sp. 2 SAL-2014	D.H.Pfl.DAN2.1	KR271065	Metacercaria	Vitreous humour	Perca fluviatilis	Percidae	Romania	Danube Delta	Locke et al. (2015)
	Diplostomum baeri complex sp. 2 SAL-2014	D.H.Pfl.DAN2.5	KR271066	Metacercaria	Vitreous humour	Perca fluviatilis	Percidae	Romania	Danube Delta	Locke et al. (2015)
	Diplostomum baeri complex sp. 2 SAL-2014	D.H.Pfl.DAN2.6	KR271064	Metacercaria	Vitreous humour	Perca fluviatilis	Percidae	Romania	Danube Delta	Locke et al. (2015)
	Diplostomum baeri	Diplob2UistGa01	KX037877	Metacercaria	Eye	Gasterosteus aculeatus	Gasterosteidae	UK	Outer Hebrides, North Uist	Rahn et al. (2016)
	Diplostomum baeri	Diplob2UistGa02	KX037876	Metacercaria	Eye	Gasterosteus aculeatus	Gasterosteidae	UK	Outer Hebrides, North Uist	Rahn et al. (2016)
	Diplostomum baeri	Diplob2UistGa03	KX037875	Metacercaria	Eye	Gasterosteus aculeatus	Gasterosteidae	UK	Outer Hebrides, North Uist	Rahn et al. (2016)
	Diplostomum baeri	Diplob2UistGa04	KX037874	Metacercaria	Eye	Gasterosteus aculeatus	Gasterosteidae	UK	Outer Hebrides, North Uist	Rahn et al. (2016)
	Diplostomum sp. Lineage 4	DLIN4TAK1	KY513191	Cercaria		Radix balthica	Lymnaeidae	Norway	Lake Takvatn	Soldánová et al. (2017)
	Diplostomum sp. Lineage 4	DLIN4TAK2	KY513192	Cercaria		Radix balthica	Lymnaeidae	Norway	Lake Takvatn	Soldánová et al. (2017)
	Diplostomum sp. Lineage 4	DLIN4TAK3	KY513193	Cercaria		Radix balthica	Lymnaeidae	Norway	Lake Takvatn	Soldánová et al. (2017)
	Diplostomum sp. Lineage 4	DLIN4TAK4	KY513194	Metacercaria	Retina	Gasterosteus aculeatus	Gasterosteidae	Norway	Lake Takvatn	Soldánová et al. (2017)
	Diplostomum sp. Lineage 4	DLIN4TAK5	KY513195	Metacercaria	Retina	Gasterosteus aculeatus	Gasterosteidae	Norway	Lake Takvatn	Soldánová et al. (2017)
Diplostomum sp. Lineage 5 of Blasco-Costa et al. (2014)
	Diplostomum sp. LIN5-SAH10	SAH10	KJ726490	Metacercaria	Retina	Salvelinus alpinus	Salmonidae	Iceland	Lake Hafravatn	Blasco-Costa et al. (2014)
	Diplostomum sp. LIN5-SAH11	SAH11	KJ726491	Metacercaria	Retina	Salvelinus alpinus	Salmonidae	Iceland	Lake Hafravatn	Blasco-Costa et al. (2014)
	Diplostomum sp. LIN5-SAH12	SAH12	KJ726488	Metacercaria	Retina	Salvelinus alpinus	Salmonidae	Iceland	Lake Hafravatn	Blasco-Costa et al. (2014)
	Diplostomum sp. LIN5-SAH8	SAH8	KJ726484	Metacercaria	Retina	Salvelinus alpinus	Salmonidae	Iceland	Lake Hafravatn	Blasco-Costa et al. (2014)
	Diplostomum sp. LIN5-SAH9	SAH9	KJ726487	Metacercaria	Retina	Salvelinus alpinus	Salmonidae	Iceland	Lake Hafravatn	Blasco-Costa et al. (2014)
	Diplostomum sp. LIN5-STH19	STH19	KJ726486	Metacercaria	Retina	Salmo trutta fario	Salmonidae	Iceland	Lake Hafravatn	Blasco-Costa et al. (2014)
	Diplostomum sp. LIN5-STH20	STH20	KJ726485	Metacercaria	Retina	Salmo trutta fario	Salmonidae	Iceland	Lake Hafravatn	Blasco-Costa et al. (2014)
	Diplostomum sp. LIN5-STH21	STH21	KJ726489	Metacercaria	Retina	Salmo trutta fario	Salmonidae	Iceland	Lake Hafravatn	Blasco-Costa et al. (2014)
	Diplostomum sp. LIN5-STH22	STH22	KJ726492	Metacercaria	Retina	Salmo trutta fario	Salmonidae	Iceland	Lake Hafravatn	Blasco-Costa et al. (2014)
	Diplostomum sp. LIN5-STH23	STH23	KJ726493	Metacercaria	Retina	Salmo trutta fario	Salmonidae	Iceland	Lake Hafravatn	Blasco-Costa et al. (2014)
	Diplostomum sp. LIN5-STH24	STH24	KJ726494	Metacercaria	Retina	Salmo trutta fario	Salmonidae	Iceland	Lake Hafravatn	Blasco-Costa et al. (2014)
	Diplostomum sp. LIN5-STH25	STH25	KJ726495	Metacercaria	Retina	Salmo trutta fario	Salmonidae	Iceland	Lake Hafravatn	Blasco-Costa et al. (2014)
	Diplostomum sp. lineage 5 SAL-2015	D2.St.NOR1.Ta1104.4	KR271078	Metacercaria	Vitreous humour	Gasterosteus aculeatus	Gasterosteidae	Norway	Lake Takvatn	Locke et al. (2015)
	Diplostomum sp. lineage 5 SAL-2015	D2.St.NOR1.Ta1104.6	KR271081	Metacercaria	Vitreous humour	Gasterosteus aculeatus	Gasterosteidae	Norway	Lake Takvatn	Locke et al. (2015)
	Diplostomum sp. lineage 5 SAL-2015	D2.St.NOR1.Ta1104.7	KR271077	Metacercaria	Vitreous humour	Gasterosteus aculeatus	Gasterosteidae	Norway	Lake Takvatn	Locke et al. (2015)
	Diplostomum sp. lineage 5 SAL-2015	D.Sa.NOR1.Ta1102.1	KR271080	Metacercaria	Vitreous humour	Salvelinus alpinus	Salmonidae	Norway	Lake Takvatn	Locke et al. (2015)
	Diplostomum sp. lineage 5 SAL-2015	D.Sa.NOR1.Ta1102.3	KR271079	Metacercaria	Vitreous humour	Salvelinus alpinus	Salmonidae	Norway	Lake Takvatn	Locke et al. (2015)
	Diplostomum sp. Lineage 5	DLIN5TAK1	KY513196	Metacercaria	Retina	Gasterosteus aculeatus	Gasterosteidae	Norway	Lake Takvatn	Soldánová et al. (2017)
	Diplostomum sp. Lineage 5	DLIN5TAK2	KY513197	Metacercaria	Retina	Salmo trutta	Salmonidae	Norway	Lake Takvatn	Soldánová et al. (2017)
	Diplostomum sp. Lineage 5	DLIN5TAK3	KY513198	Metacercaria	Retina	Salvelinus alpinus	Salmonidae	Norway	Lake Takvatn	Soldánová et al. (2017)
	Diplostomum sp. Lineage 5	DLIN5TAK4	KY513199	Metacercaria	Retina	Salvelinus alpinus	Salmonidae	Norway	Lake Takvatn	Soldánová et al. (2017)
	Diplostomum sp. Lineage 5	DLIN5TAK5	KY513200	Metacercaria	Retina	Salvelinus alpinus	Salmonidae	Norway	Lake Takvatn	Soldánová et al. (2017)
	Diplostomum sp. Lineage 5	DLIN5TAK6	KY513201	Metacercaria	Retina	Salvelinus alpinus	Salmonidae	Norway	Lake Takvatn	Soldánová et al. (2017)
	Diplostomum sp. Lineage 5	DLIN5TAK7	KY513202	Metacercaria	Retina	Salvelinus alpinus	Salmonidae	Norway	Lake Takvatn	Soldánová et al. (2017)
	Diplostomum sp. Lineage 5	DLIN5TAK8	KY513203	Metacercaria	Retina	Salvelinus alpinus	Salmonidae	Norway	Lake Takvatn	Soldánová et al. (2017)
	Diplostomum sp. Lineage 5	DLIN5TAK9	KY513204	Metacercaria	Retina	Salvelinus alpinus	Salmonidae	Norway	Lake Takvatn	Soldánová et al. (2017)
Diplostomum sp. Lineage 6 of Blasco-Costa et al. (2014)
	Diplostomum sp. LIN6-GANH11	GANH11	KJ726499	Metacercaria	Retina	Gasterosteus aculeatus	Gasterosteidae	Iceland	Lake Nordic House	Blasco-Costa et al. (2014)
	Diplostomum sp. LIN6-GANH12	GANH12	KJ726500	Metacercaria	Retina	Gasterosteus aculeatus	Gasterosteidae	Iceland	Lake Nordic House	Blasco-Costa et al. (2014)
	Diplostomum sp. LIN6-GANH13	GANH13	KJ726496	Metacercaria	Retina	Gasterosteus aculeatus	Gasterosteidae	Iceland	Lake Nordic House	Blasco-Costa et al. (2014)
	Diplostomum sp. LIN6-GANH14	GANH14	KJ726498	Metacercaria	Retina	Gasterosteus aculeatus	Gasterosteidae	Iceland	Lake Nordic House	Blasco-Costa et al. (2014)
	Diplostomum sp. LIN6-GANH15	GANH15	KJ726503	Metacercaria	Retina	Gasterosteus aculeatus	Gasterosteidae	Iceland	Lake Nordic House	Blasco-Costa et al. (2014)
	Diplostomum sp. LIN6-GANH16	GANH16	KJ726504	Metacercaria	Retina	Gasterosteus aculeatus	Gasterosteidae	Iceland	Lake Nordic House	Blasco-Costa et al. (2014)
	Diplostomum sp. LIN6-GANH17	GANH17	KJ726507	Metacercaria	Retina	Gasterosteus aculeatus	Gasterosteidae	Iceland	Lake Nordic House	Blasco-Costa et al. (2014)
	Diplostomum sp. LIN6-RPNH1	RPNH1	KJ726497	Cercaria		Radix peregra	Lymnaeidae	Iceland	Lake Nordic House	Blasco-Costa et al. (2014)
	Diplostomum sp. LIN6-RPNH2	RPNH2	KJ726506	Cercaria		Radix peregra	Lymnaeidae	Iceland	Lake Nordic House	Blasco-Costa et al. (2014)
	Diplostomum sp. LIN6-RPNH3	RPNH3	KJ726501	Cercaria		Radix peregra	Lymnaeidae	Iceland	Lake Nordic House	Blasco-Costa et al. (2014)
	Diplostomum sp. LIN6-RPNH4	RPNH4	KJ726502	Cercaria		Radix peregra	Lymnaeidae	Iceland	Lake Nordic House	Blasco-Costa et al. (2014)
	Diplostomum sp. LIN6-RPNH5	RPNH5	KJ726505	Cercaria		Radix peregra	Lymnaeidae	Iceland	Lake Nordic House	Blasco-Costa et al. (2014)
	Diplostomum sp. LIN6 SAL-2014	DIPLO.RET.Ga.Tv.100.7	KM212054	Metacercaria	Non-lens, mainly retina	Gasterosteus aculeatus	Gasterosteidae	Norway	Lake Takvatn	Kuhn et al. (2015)
	Diplostomum sp. LIN6 SAL-2014	DIPLO.l.RET.Ga.Tv.1.2	KM212049	Metacercaria	Non-lens, mainly retina	Gasterosteus aculeatus	Gasterosteidae	Norway	Lake Takvatn	Kuhn et al. (2015)
	Diplostomum sp. LIN6 SAL-2014	DIPLO.l.RET.Ga.Tv.1.6	KM212048	Metacercaria	Non-lens, mainly retina	Gasterosteus aculeatus	Gasterosteidae	Norway	Lake Takvatn	Kuhn et al. (2015)
	Diplostomum sp. LIN6 SAL-2014	DIPLO.l.RET.Ga.Tv.1.1	KM212043	Metacercaria	Non-lens, mainly retina	Gasterosteus aculeatus	Gasterosteidae	Norway	Lake Takvatn	Kuhn et al. (2015)
	Diplostomum sp. LIN6 SAL-2014	DIPL.RET.Ga.Tv.2.4	KM212040	Metacercaria	Non-lens, mainly retina	Gasterosteus aculeatus	Gasterosteidae	Norway	Lake Takvatn	Kuhn et al. (2015)
	Diplostomum sp. LIN6 SAL-2014	DIPL.RET.Ga.Tv.2.3	KM212039	Metacercaria	Non-lens, mainly retina	Gasterosteus aculeatus	Gasterosteidae	Norway	Lake Takvatn	Kuhn et al. (2015)
	Diplostomum sp. LIN6 SAL-2014	DIPLO.l.RET.Ga.Tv.1.3	KM212034	Metacercaria	Non-lens, mainly retina	Gasterosteus aculeatus	Gasterosteidae	Norway	Lake Takvatn	Kuhn et al. (2015)
	Diplostomum sp. LIN6 SAL-2014	D2.Ga.NOR1.Ta46.4	KM212042	Metacercaria	Non-lens, mainly retina	Gasterosteus aculeatus	Gasterosteidae	Norway	Lake Takvatn	Kuhn et al. (2015)
	Diplostomum sp. LIN6 SAL-2014	D2.Ga.NOR1.Ta46.5	KM212044	Metacercaria	Non-lens, mainly retina	Gasterosteus aculeatus	Gasterosteidae	Norway	Lake Takvatn	Kuhn et al. (2015)
	Diplostomum sp. LIN6 SAL-2014	D2.Ga.NOR1.Ta46.6	KM212050	Metacercaria	Non-lens, mainly retina	Gasterosteus aculeatus	Gasterosteidae	Norway	Lake Takvatn	Kuhn et al. (2015)
	Diplostomum sp. LIN6 SAL-2014	D.BC.Ga.NOR1.Sa38.1	KM212035	Metacercaria	Non-lens, mainly retina	Gasterosteus aculeatus	Gasterosteidae	Norway	Lake Sagelvvatn	Kuhn et al. (2015)
	Diplostomum sp. LIN6 SAL-2014	D.NOR1.Sa38.2	KM212041	Metacercaria	Non-lens, mainly retina	Gasterosteus aculeatus	Gasterosteidae	Norway	Lake Sagelvvatn	Kuhn et al. (2015)
	Diplostomum sp. LIN6 SAL-2014	D.NOR1.Sa41.1	KM212038	Metacercaria	Non-lens, mainly retina	Gasterosteus aculeatus	Gasterosteidae	Norway	Lake Sagelvvatn	Kuhn et al. (2015)
	Diplostomum sp. LIN6 SAL-2014	D.NOR1.Sa41.2	KM212036	Metacercaria	Non-lens, mainly retina	Gasterosteus aculeatus	Gasterosteidae	Norway	Lake Sagelvvatn	Kuhn et al. (2015)
	Diplostomum sp. LIN6 SAL-2014	D.NOR1.Sa41.3	KM212046	Metacercaria	Non-lens, mainly retina	Gasterosteus aculeatus	Gasterosteidae	Norway	Lake Sagelvvatn	Kuhn et al. (2015)
	Diplostomum sp. LIN6 SAL-2014	D.NOR1.Sa41.4	KM212045	Metacercaria	Non-lens, mainly retina	Gasterosteus aculeatus	Gasterosteidae	Norway	Lake Sagelvvatn	Kuhn et al. (2015)
	Diplostomum sp. LIN6 SAL-2014	D.NOR1.Sa41.5	KM212053	Metacercaria	Non-lens, mainly retina	Gasterosteus aculeatus	Gasterosteidae	Norway	Lake Sagelvvatn	Kuhn et al. (2015)
	Diplostomum sp. LIN6 SAL-2014	D.NOR1.Sa41.6	KM212047	Metacercaria	Non-lens, mainly retina	Gasterosteus aculeatus	Gasterosteidae	Norway	Lake Sagelvvatn	Kuhn et al. (2015)
	Diplostomum sp. LIN6 SAL-2014	D.NOR1.Sa41.7	KM212052	Metacercaria	Non-lens, mainly retina	Gasterosteus aculeatus	Gasterosteidae	Norway	Lake Sagelvvatn	Kuhn et al. (2015)
	Diplostomum sp. LIN6 SAL-2014	D1.Ga.NOR1.Ta46.3	KM212037	Metacercaria	Non-lens, mainly retina	Gasterosteus aculeatus	Gasterosteidae	Norway	Lake Takvatn	Kuhn et al. (2015)
	Diplostomum sp. LIN6 SAL-2014	D1.Ga.NOR1.Ta46.4	KM212051	Metacercaria	Non-lens, mainly retina	Gasterosteus aculeatus	Gasterosteidae	Norway	Lake Takvatn	Kuhn et al. (2015)
	Diplostomum sp. 6 AKR-2016	Diplolin6ICEGa02	KX140055	Metacercaria		Gasterosteus aculeatus	Gasterosteidae	Iceland	Lake Myvatn, Nordurland eystra	Rahn et al. (2016)
	Diplostomum sp. 6 AKR-2016	Diplolin6ICEGa03	KX140054	Metacercaria		Gasterosteus aculeatus	Gasterosteidae	Iceland	Lake Myvatn, Nordurland eystra	Rahn et al. (2016)
	Diplostomum sp. 6 AKR-2016	Diplolin6ICEGa04	KX140053	Metacercaria		Gasterosteus aculeatus	Gasterosteidae	Iceland	Lake Myvatn, Nordurland eystra	Rahn et al. (2016)
	Diplostomum sp. 6 AKR-2016	Diplolin6ICEGa05	KX140052	Metacercaria		Gasterosteus aculeatus	Gasterosteidae	Iceland	Lake Myvatn, Nordurland eystra	Rahn et al. (2016)
	Diplostomum sp. 6 AKR-2016	Diplolin6ICEGa01	KX140051	Metacercaria		Gasterosteus aculeatus	Gasterosteidae	Iceland	Lake Myvatn, Nordurland eystra	Rahn et al. (2016)
	Diplostomum sp. 6 AKR-2016	Diplolin6UistGa01	KX037915	Metacercaria		Gasterosteus aculeatus	Gasterosteidae	UK	Outer Hebrides, North Uist	Rahn et al. (2016)
	Diplostomum sp. 6 AKR-2016	Diplolin6UistGa02	KX037914	Metacercaria		Gasterosteus aculeatus	Gasterosteidae	UK	Outer Hebrides, North Uist	Rahn et al. (2016)
	Diplostomum sp. 6 AKR-2016	Diplolin6UistGa03	KX037913	Metacercaria		Gasterosteus aculeatus	Gasterosteidae	UK	Outer Hebrides, North Uist	Rahn et al. (2016)
	Diplostomum sp. 6 AKR-2016	Diplolin6UistGa04	KX037912	Metacercaria		Gasterosteus aculeatus	Gasterosteidae	UK	Outer Hebrides, North Uist	Rahn et al. (2016)
	Diplostomum sp. 6 AKR-2016	Diplolin6UistGa05	KX037911	Metacercaria		Gasterosteus aculeatus	Gasterosteidae	UK	Outer Hebrides, North Uist	Rahn et al. (2016)
	Diplostomum sp. 6 AKR-2016	Diplolin6UistGa06	KX037910	Metacercaria		Gasterosteus aculeatus	Gasterosteidae	UK	Outer Hebrides, North Uist	Rahn et al. (2016)
	Diplostomum sp. 6 AKR-2016	Diplolin6UistGa07	KX037909	Metacercaria		Gasterosteus aculeatus	Gasterosteidae	UK	Outer Hebrides, North Uist	Rahn et al. (2016)
	Diplostomum sp. 6 AKR-2016	Diplolin6UistGa08	KX037908	Metacercaria		Gasterosteus aculeatus	Gasterosteidae	UK	Outer Hebrides, North Uist	Rahn et al. (2016)
	Diplostomum sp. 6 AKR-2016	Diplolin6UistGa09	KX037907	Metacercaria		Gasterosteus aculeatus	Gasterosteidae	UK	Outer Hebrides, North Uist	Rahn et al. (2016)
	Diplostomum sp. 6 AKR-2016	Diplolin6UistGa10	KX037906	Metacercaria		Gasterosteus aculeatus	Gasterosteidae	UK	Outer Hebrides, North Uist	Rahn et al. (2016)
	Diplostomum sp. 6 AKR-2016	Diplolin6UistGa11	KX037905	Metacercaria		Gasterosteus aculeatus	Gasterosteidae	UK	Outer Hebrides, North Uist	Rahn et al. (2016)
	Diplostomum sp. 6 AKR-2016	Diplolin6UistGa12	KX037904	Metacercaria		Gasterosteus aculeatus	Gasterosteidae	UK	Outer Hebrides, North Uist	Rahn et al. (2016)
	Diplostomum sp. 6 AKR-2016	Diplolin6UistGa13	KX037903	Metacercaria		Gasterosteus aculeatus	Gasterosteidae	UK	Outer Hebrides, North Uist	Rahn et al. (2016)
	Diplostomum sp. 6 AKR-2016	Diplolin6UistGa14	KX037902	Metacercaria		Gasterosteus aculeatus	Gasterosteidae	UK	Outer Hebrides, North Uist	Rahn et al. (2016)
	Diplostomum sp. 6 AKR-2016	Diplolin6UistGa15	KX037901	Metacercaria		Gasterosteus aculeatus	Gasterosteidae	UK	Outer Hebrides, North Uist	Rahn et al. (2016)
	Diplostomum sp. 6 AKR-2016	Diplolin6UistGa16	KX037900	Metacercaria		Gasterosteus aculeatus	Gasterosteidae	UK	Outer Hebrides, North Uist	Rahn et al. (2016)
	Diplostomum sp. 6 AKR-2016	Diplolin6UistGa17	KX037899	Metacercaria		Gasterosteus aculeatus	Gasterosteidae	UK	Outer Hebrides, North Uist	Rahn et al. (2016)
	Diplostomum sp. 6 AKR-2016	Diplolin6UistGa18	KX037898	Metacercaria		Gasterosteus aculeatus	Gasterosteidae	UK	Outer Hebrides, North Uist	Rahn et al. (2016)
	Diplostomum sp. 6 AKR-2016	Diplolin6UistGa19	KX037897	Metacercaria		Gasterosteus aculeatus	Gasterosteidae	UK	Outer Hebrides, North Uist	Rahn et al. (2016)
	Diplostomum sp. 6 AKR-2016	Diplolin6UistGa20	KX037896	Metacercaria		Gasterosteus aculeatus	Gasterosteidae	UK	Outer Hebrides, North Uist	Rahn et al. (2016)
	Diplostomum sp. 6 AKR-2016	Diplolin6UistGa21	KX037895	Metacercaria		Gasterosteus aculeatus	Gasterosteidae	UK	Outer Hebrides, North Uist	Rahn et al. (2016)
	Diplostomum sp. 6 AKR-2016	Diplolin6UistGa22	KX037894	Metacercaria		Gasterosteus aculeatus	Gasterosteidae	UK	Outer Hebrides, North Uist	Rahn et al. (2016)
	Diplostomum sp. 6 AKR-2016	Diplolin6UistGa23	KX037893	Metacercaria		Gasterosteus aculeatus	Gasterosteidae	UK	Outer Hebrides, North Uist	Rahn et al. (2016)
	Diplostomum sp. 6 AKR-2016	Diplolin6UistGa24	KX037892	Metacercaria		Gasterosteus aculeatus	Gasterosteidae	UK	Outer Hebrides, North Uist	Rahn et al. (2016)
	Diplostomum sp. 6 AKR-2016	Diplolin6UistGa25	KX037891	Metacercaria		Gasterosteus aculeatus	Gasterosteidae	UK	Outer Hebrides, North Uist	Rahn et al. (2016)
	Diplostomum sp. 6 AKR-2016	Diplolin6UistGa26	KX037890	Metacercaria		Gasterosteus aculeatus	Gasterosteidae	UK	Outer Hebrides, North Uist	Rahn et al. (2016)
	Diplostomum sp. 6 AKR-2016	Diplolin6UistGa27	KX037889	Metacercaria		Gasterosteus aculeatus	Gasterosteidae	UK	Outer Hebrides, North Uist	Rahn et al. (2016)
	Diplostomum sp. 6 AKR-2016	Diplolin6UistGa28	KX037888	Metacercaria		Gasterosteus aculeatus	Gasterosteidae	UK	Outer Hebrides, North Uist	Rahn et al. (2016)
	Diplostomum sp. 6 AKR-2016	Diplolin6UistGa29	KX037887	Metacercaria		Gasterosteus aculeatus	Gasterosteidae	UK	Outer Hebrides, North Uist	Rahn et al. (2016)
	Diplostomum sp. 6 AKR-2016	Diplolin6UistGa30	KX037886	Metacercaria		Gasterosteus aculeatus	Gasterosteidae	UK	Outer Hebrides, North Uist	Rahn et al. (2016)
	Diplostomum sp. 6 AKR-2016	Diplolin6UistGa31	KX037885	Metacercaria		Gasterosteus aculeatus	Gasterosteidae	UK	Outer Hebrides, North Uist	Rahn et al. (2016)
	Diplostomum sp. 6 AKR-2016	Diplolin6UistGa32	KX037884	Metacercaria		Gasterosteus aculeatus	Gasterosteidae	UK	Outer Hebrides, North Uist	Rahn et al. (2016)
	Diplostomum sp. 6 AKR-2016	Diplolin6UistGa33	KX037883	Metacercaria		Gasterosteus aculeatus	Gasterosteidae	UK	Outer Hebrides, North Uist	Rahn et al. (2016)
	Diplostomum sp. 6 AKR-2016	Diplolin6UistGa34	KX037882	Metacercaria		Gasterosteus aculeatus	Gasterosteidae	UK	Outer Hebrides, North Uist	Rahn et al. (2016)
	Diplostomum sp. 6 AKR-2016	Diplolin6UistGa35	KX037881	Metacercaria		Gasterosteus aculeatus	Gasterosteidae	UK	Outer Hebrides, North Uist	Rahn et al. (2016)
	Diplostomum sp. 6 AKR-2016	Diplolin6UistPp01	KX037880	Metacercaria		Punngitius pungitius	Gasterosteidae	UK	Outer Hebrides, North Uist	Rahn et al. (2016)
	Diplostomum sp. 6 AKR-2016	Diplolin6UistPp02	KX037879	Metacercaria		Punngitius pungitius	Gasterosteidae	UK	Outer Hebrides, North Uist	Rahn et al. (2016)
	Diplostomum sp. 6 AKR-2016	Diplolin6UistPp03	KX037878	Metacercaria		Punngitius pungitius	Gasterosteidae	UK	Outer Hebrides, North Uist	Rahn et al. (2016)
	Diplostomum sp. Lineage 6	DLIN6TAK1	KY513205	Cercaria		Radix balthica	Lymnaeidae	Norway	Lake Takvatn	Soldánová et al. (2017)
	Diplostomum sp. Lineage 6	DLIN6TAK2	KY513206	Cercaria		Radix balthica	Lymnaeidae	Norway	Lake Takvatn	Soldánová et al. (2017)
	Diplostomum sp. Lineage 6	DLIN6TAK3	KY513207	Cercaria		Radix balthica	Lymnaeidae	Norway	Lake Takvatn	Soldánová et al. (2017)
	Diplostomum sp. Lineage 6	DLIN6TAK4	KY513208	Cercaria		Radix balthica	Lymnaeidae	Norway	Lake Takvatn	Soldánová et al. (2017)
	Diplostomum sp. Lineage 6	DLIN6TAK5	KY513209	Cercaria		Radix balthica	Lymnaeidae	Norway	Lake Takvatn	Soldánová et al. (2017)
	Diplostomum sp. Lineage 6	DLIN6TAK6	KY513210	Metacercaria		Gasterosteus aculeatus	Gasterosteidae	Norway	Lake Takvatn	Soldánová et al. (2017)
	Diplostomum sp. Lineage 6	DLIN6TAK7	KY513211	Metacercaria		Gasterosteus aculeatus	Gasterosteidae	Norway	Lake Takvatn	Soldánová et al. (2017)
	Diplostomum sp. Lineage 6	DLIN6TAK8	KY513212	Metacercaria		Gasterosteus aculeatus	Gasterosteidae	Norway	Lake Takvatn	Soldánová et al. (2017)
	Diplostomum sp. Lineage 6	DLIN6TAK9	KY513213	Metacercaria		Gasterosteus aculeatus	Gasterosteidae	Norway	Lake Takvatn	Soldánová et al. (2017)
Diplostomum sp. A of Gordy & Hanington (2019)
	Diplostomum sp. A MAG-2019	MGC346	MH368931			Ladislavella elodes	Lymnaeidae	Canada	Alberta, Buffalo Lake - Pelican Point	Gordy & Hanington (2019)
Diplostomum sp. A of Kudlai et al. (2017)
	Diplostomum sp. A OK-2017	BBD14	KY654034	Metacercaria	Lens	Blicca bjoerkna	Cyprinidae	Slovakia	River Danube	Kudlai et al. (2017)
Diplostomum sp. B of Kudlai et al. (2017)
	Diplostomum sp. B OK-2017	CGD	KY654035	Metacercaria	Lens	Carassius gibelio	Cyprinidae	Slovakia	River Danube	Kudlai et al. (2017)
Diplostomum sp. C of Kudlai et al. (2017)
	Diplostomum sp. C OK-2017	RRD3	KY654036	Metacercaria		Rutilus rutilus	Cyprinidae	Slovakia	River Danube	Kudlai et al. (2017)
Diplostomum sp. of Chibwana et al. (2013)
	Diplostomum sp. AK-2013	DN2	KC685360	Metacercaria	Lens	Synodontis nigrita	Mochokidae	Nigeria		Chibwana et al. (2013)
	Diplostomum sp. AK-2013	DN1	KC685359	Metacercaria	Lens	Synodontis nigrita	Mochokidae	Nigeria		Chibwana et al. (2013)
	Diplostomum sp. DTS1R	DTS1R	MN808616	Metacercaria		Tilapia sparrmanii	Cichlidae	South Africa: River Riet		Hoogendoorn et al. (2020)
	Diplostomum sp. DSZ7P	DSZ7P	MN808618	Metacercaria		Synodontis zambezensis	Mochokidae	South Africa	River Phongolo	Hoogendoorn et al. (2020)
	Diplostomum sp. DSZ6P	DSZ6P	MN808617	Metacercaria		Synodontis zambezensis	Mochokidae	South Africa	River Phongolo	Hoogendoorn et al. (2020)
Diplostomum sp. (Japan) of Komatsu et al. (2019)
	Diplostomum sp. Metacercaria_3_3	Metacercaria_3_3	LC437812	Metacercaria	Eye	Tribolodon hakonensis	Cyprinidae	Japan	Saku, Nagano	Komatsu et al. (2019)
	Diplostomum sp. Cercaria_141	Cercaria 141	LC437813	Cercaria		Radix auricularia japonica	Lymnaeidae	Japan	Saku, Nagano	Komatsu et al. (2019)
	Diplostomum sp. Metacercaria_3_2	Metacercaria_3_2	LC437811	Metacercaria	Eye	Tribolodon hakonensis	Cyprinidae	Japan	Saku, Nagano	Komatsu et al. (2019)
	Diplostomum sp. Cercaria_171	Cercaria_171	LC437810	Cercaria		Radix auricularia japonica	Lymnaeidae	Japan	Saku, Nagano	Komatsu et al. (2019)
Diplostomum sp. Clade Q of Georgieva et al. (2013)
	Diplostomum mergi	RA97	JQ639179	Cercaria		Radix auricularia	Lymnaeidae	Germany	Lake Constance	Behrmann-Godel (2013)
	Diplostomum mergi	RR45	JQ639178	Metacercaria	Lens	Rutilus rutilus	Cyprinidae	Germany	Lake Constance	Behrmann-Godel (2013)
	Diplostomum mergi	RR43	JQ639177	Metacercaria	Lens	Rutilus rutilus	Cyprinidae	Germany	Lake Constance	Behrmann-Godel (2013)
	Diplostomum sp. clade Q	CCED	KP025770	Metacercaria	Lens	Cyprinus carpio	Cyprinidae	Spain	Ebro Delta	Pérez-del-Olmo et al. (2014)
	Diplostomum sp. clade Q	RaHe28	KR149554	Cercaria		Radix auricularia	Lymnaeidae	Germany	Hengsteysee	Selbach et al. (2015)
	Diplostomum sp. clade Q	Ds.Rp.Diek.2.2	KR271470	Cercaria		Radix peregra	Lymnaeidae	Germany	Dieksee	Locke et al. (2015)
	Diplostomum sp. clade Q	Ds.Rp.Diek.8.1	KR271471	Cercaria		Radix peregra	Lymnaeidae	Germany	Dieksee	Locke et al. (2015)
Diplostomum sp. of Lebedeva et al. (2021)
	Diplostomum sp.	spMT4_1	MT982211	Metacercatia	Brain	Phoxinus phoxinus	Leuciscidae	Mongolia	River Tuul	Lebedeva et al. (2021)
	Diplostomum sp.	spMT4_2	MT982212	Metacercatia	Brain	Phoxinus phoxinus	Leuciscidae	Mongolia	River Tuul	Lebedeva et al. (2021)
	Diplostomum sp.	spMT4_3	MT982213	Metacercatia	Brain	Phoxinus phoxinus	Leuciscidae	Mongolia	River Tuul	Lebedeva et al. (2021)
	Diplostomum sp.	spMT4_4	MT982214	Metacercatia	Brain	Phoxinus phoxinus	Leuciscidae	Mongolia	River Tuul	Lebedeva et al. (2021)
	Diplostomum sp.	spMT5_1	MT982215	Metacercatia	Brain	Phoxinus phoxinus	Leuciscidae	Mongolia	River Tuul	Lebedeva et al. (2021)
	Diplostomum sp.	spMT6_1	MT982217	Metacercatia	Brain	Phoxinus phoxinus	Leuciscidae	Mongolia	River Tuul	Lebedeva et al. (2021)
	Diplostomum sp.	spMT6_2	MT982218	Metacercatia	Brain	Phoxinus phoxinus	Leuciscidae	Mongolia	River Tuul	Lebedeva et al. (2021)
a Site in host in: Locke et al. (2010a)/Locke et al. (2015)/Supplementary data of Locke et al. (2015)
b Site in host in: Locke et al. (2015)/Supplementary data of Locke et al. (2015)

## Sheet: Table S3 as a database
Species/Lineage	Name on GenBank	Isolate	GenBank ID	Life-cycle stage	Site in host (metacercaria)	Host	Host family	Country	Locality	Source
Diplostomum ardeae	Diplostomum ardeae	MSB:Para:30692	KR271033	Adult		Ardea herodias	Ardeidae	Canada	Quebec, Montreal	Locke et al. (2015)
Diplostomum ardeae	Diplostomum ardeae	D.Nn.ANA.1.2 HOSL202-18	MT259035	Adult		Nycticorax nycticorax	Ardeidae	Puerto Rico	Yauco	Locke et al. (2020)
Diplostomum ardeae	Diplostomum ardeae	D.Nn.ANA.1.2	MT324592	Adult		Nycticorax nycticorax	Ardeidae	Puerto Rico	Western Puerto Rico, Yauco, Highway 2	Locke et al. (2020)
Diplostomum ardeae	Diplostomum ardeae	D.Nn.ANA.1.1	MT324593	Adult		Nycticorax nycticorax	Ardeidae	Puerto Rico	Western Puerto Rico, Yauco, Highway 2	Locke et al. (2020)
Diplostomum adamsi (syn. D. baeri sensu Galazzo et al., 2002)	Diplostomum baeri	BOLD:AAF5054	FJ477194	Adult (exp.)		Larus delawarensis fed Perca flavescens	Laridae/Percidae	Canada	Montreal	Moszczynska et al. (2009)
Diplostomum adamsi (syn. D. baeri sensu Galazzo et al., 2002)	Diplostomum baeri	D.LH.B07.P.6.6	HM064666	Metacercaria	Vitreous humour/Non-lens (eye)/Vitreous humour	Perca flavescens	Percidae	Canada	Beauharnois	Locke et al. (2010a)
Diplostomum adamsi (syn. D. baeri sensu Galazzo et al., 2002)	Diplostomum baeri	BOLD:AAF5054	GQ292501	Adult		Larus sp.	Laridae	Canada	Montreal	Locke et al. (2010a)
Diplostomum adamsi (syn. D. baeri sensu Galazzo et al., 2002)	Diplostomum baeri	BOLD:AAF5054	GQ292502	Adult		Larus sp.	Laridae	Canada	Montreal	Locke et al. (2010a)
Diplostomum adamsi (syn. D. baeri sensu Galazzo et al., 2002)	Diplostomum baeri	D.RH.2.P.12.1	HM064664	Metacercaria	Vitreous humour/Non-lens (eye)/Vitreous humour	Perca flavescens	Percidae	Canada	Pointe Dupuis	Locke et al. (2010b)
Diplostomum adamsi (syn. D. baeri sensu Galazzo et al., 2002)	Diplostomum baeri	D.LH.YAM.P.17.1	HM064661	Metacercaria	Vitreous humour/Non-lens (eye)/Vitreous humour	Perca flavescens	Percidae	Canada	Yamachiche	Locke et al. (2010b)
Diplostomum adamsi (syn. D. baeri sensu Galazzo et al., 2002)	Diplostomum baeri	D.LH.1.P.5.1	HM064665	Metacercaria	Vitreous humour/Non-lens (eye)/Vitreous humour	Perca flavescens	Percidae	Canada	West of Creg Quay Marina	Locke et al. (2010b)
Diplostomum adamsi (syn. D. baeri sensu Galazzo et al., 2002)	Diplostomum baeri	D.LRH.S.P.19.1	HM064662	Metacercaria	Vitreous humour/Non-lens (eye)/Vitreous humour	Perca flavescens	Percidae	Canada	Iles aux Sables	Locke et al. (2010b)
Diplostomum adamsi (syn. D. baeri sensu Galazzo et al., 2002)	Diplostomum baeri	D.RH.D.P.11.1	HM064663	Metacercaria	Vitreous humour/Non-lens (eye)/Vitreous humour	Perca flavescens	Percidae	Canada	Dorval Island	Locke et al. (2010b)
Diplostomum adamsi (syn. D. baeri sensu Galazzo et al., 2002)	Diplostomum baeri	D.IN.1.P.L45W.V44	HM064660	Adult (exp.)		Larus delawarensis fed Perca flavescens	Laridae/Percidae	Canada	West of Creg Quay Marina	Locke et al. (2010b)
Diplostomum adamsi (syn. D. baeri sensu Galazzo et al., 2002)	Diplostomum baeri	D.RH.B07.P.6.4	KR271055	Metacercaria	Non-lens (eye)/Vitreous humour	Perca flavescens	Percidae	Canada	Beauharnois	Locke et al. (2015)
Diplostomum adamsi (syn. D. baeri sensu Galazzo et al., 2002)	Diplostomum baeri	D.RH.B07.P.6.5	KR271052	Metacercaria	Non-lens (eye)/Vitreous humour	Perca flavescens	Percidae	Canada	Beauharnois	Locke et al. (2015)
Diplostomum adamsi (syn. D. baeri sensu Galazzo et al., 2002)	Diplostomum baeri	D.LH.B07.P.6.1	KR271058	Metacercaria	Non-lens (eye)/Vitreous humour	Perca flavescens	Percidae	Canada	Beauharnois	Locke et al. (2015)
Diplostomum adamsi (syn. D. baeri sensu Galazzo et al., 2002)	Diplostomum baeri	D.LH.B07.P.6.9	KR271036	Metacercaria	Non-lens (eye)/Vitreous humour	Perca flavescens	Percidae	Canada	Beauharnois	Locke et al. (2015)
Diplostomum adamsi (syn. D. baeri sensu Galazzo et al., 2002)	Diplostomum baeri	D.LH.B.P.10.3	KR271042	Metacercaria	Non-lens (eye)/Vitreous humour	Perca flavescens	Percidae	Canada	Beauharnois	Locke et al. (2015)
Diplostomum adamsi (syn. D. baeri sensu Galazzo et al., 2002)	Diplostomum baeri	D.LH.B.P.10.4	KR271040	Metacercaria	Non-lens (eye)/Vitreous humour	Perca flavescens	Percidae	Canada	Beauharnois	Locke et al. (2015)
Diplostomum adamsi (syn. D. baeri sensu Galazzo et al., 2002)	Diplostomum baeri	D.LH.B.P.10.5	KR271050	Metacercaria	Non-lens (eye)/Vitreous humour	Perca flavescens	Percidae	Canada	Beauharnois	Locke et al. (2015)
Diplostomum adamsi (syn. D. baeri sensu Galazzo et al., 2002)	Diplostomum baeri	D.RH.2.P.12.3	KR271044	Metacercaria	Non-lens (eye)/Vitreous humour	Perca flavescens	Percidae	Canada	Pointe Dupuis	Locke et al. (2015)
Diplostomum adamsi (syn. D. baeri sensu Galazzo et al., 2002)	Diplostomum baeri	D.RH.2.P.12.4	KR271046	Metacercaria	Non-lens (eye)/Vitreous humour	Perca flavescens	Percidae	Canada	Pointe Dupuis	Locke et al. (2015)
Diplostomum adamsi (syn. D. baeri sensu Galazzo et al., 2002)	Diplostomum baeri	D.LH.2.P.12.1	KR271049	Metacercaria	Non-lens (eye)/Vitreous humour	Perca flavescens	Percidae	Canada	Pointe Dupuis	Locke et al. (2015)
Diplostomum adamsi (syn. D. baeri sensu Galazzo et al., 2002)	Diplostomum baeri	D.LH.2.P.12.4	KR271057	Metacercaria	Non-lens (eye)/Vitreous humour	Perca flavescens	Percidae	Canada	Pointe Dupuis	Locke et al. (2015)
Diplostomum adamsi (syn. D. baeri sensu Galazzo et al., 2002)	Diplostomum baeri	LSF1.0911.PEFL.2.LH.3	KR271061	Metacercaria	Non-lens (eye)/Vitreous humour	Perca flavescens	Percidae	Canada	West of Creg Quay Marina	Locke et al. (2015)
Diplostomum adamsi (syn. D. baeri sensu Galazzo et al., 2002)	Diplostomum baeri	LSF1.0911.PEFL.2.LH.5	KR271054	Metacercaria	Non-lens (eye)/Vitreous humour	Perca flavescens	Percidae	Canada	West of Creg Quay Marina	Locke et al. (2015)
Diplostomum adamsi (syn. D. baeri sensu Galazzo et al., 2002)	Diplostomum baeri	D.LH.Pf.QBB.2.1	KR271060	Metacercaria	Non-lens (eye)/Vitreous humour	Perca flavescens	Percidae	Canada	Birch Bay	Locke et al. (2015)
Diplostomum adamsi (syn. D. baeri sensu Galazzo et al., 2002)	Diplostomum baeri	D.LH.Pf.QBB.1.1	KR271035	Metacercaria	Non-lens (eye)/Vitreous humour	Perca flavescens	Percidae	Canada	Birch Bay	Locke et al. (2015)
Diplostomum adamsi (syn. D. baeri sensu Galazzo et al., 2002)	Diplostomum baeri	LSF1.0611.PEFL.22.L.3	KR271037	Metacercaria	Non-lens (eye)/Vitreous humour	Perca flavescens	Percidae	Canada	West of Creg Quay Marina	Locke et al. (2015)
Diplostomum adamsi (syn. D. baeri sensu Galazzo et al., 2002)	Diplostomum baeri	LSF1.0611.PEFL.38.R.1	KR271059	Metacercaria	Non-lens (eye)/Vitreous humour	Perca flavescens	Percidae	Canada	West of Creg Quay Marina	Locke et al. (2015)
Diplostomum adamsi (syn. D. baeri sensu Galazzo et al., 2002)	Diplostomum baeri	LSF1.0911.PEFL.9.L.1	KR271039	Metacercaria	Non-lens (eye)/Lensb	Perca flavescens	Percidae	Canada	West of Creg Quay Marina	Locke et al. (2015)
Diplostomum adamsi (syn. D. baeri sensu Galazzo et al., 2002)	Diplostomum baeri	cq0910.pefl39.rh.d1	KR271034	Metacercaria	Non-lens (eye)/Vitreous humour	Perca flavescens	Percidae	Canada	West of Creg Quay Marina	Locke et al. (2015)
Diplostomum adamsi (syn. D. baeri sensu Galazzo et al., 2002)	Diplostomum baeri	D.RH.B07.P.6.3	KR271063	Metacercaria	Non-lens (eye)/Vitreous humour	Perca flavescens	Percidae	Canada	Beauharnois	Locke et al. (2015)
Diplostomum adamsi (syn. D. baeri sensu Galazzo et al., 2002)	Diplostomum baeri	D.IN.1.P.L45W.1	KR271056	Adult (exp.)		Larus delawarensis fed Perca flavescens	Laridae/Percidae	Canada	West of Creg Quay Marina	Locke et al. (2015)
Diplostomum adamsi (syn. D. baeri sensu Galazzo et al., 2002)	Diplostomum baeri	D.IN.1.P.L45W.4	KR271045	Adult (exp.)		Larus delawarensis fed Perca flavescens	Laridae/Percidae	Canada	West of Creg Quay Marina	Locke et al. (2015)
Diplostomum adamsi (syn. D. baeri sensu Galazzo et al., 2002)	Diplostomum baeri	D.RH.2.P.5.1	KR271041	Metacercaria	Non-lens (eye)/Vitreous humour	Perca flavescens	Percidae	Canada	Pointe Dupuis	Locke et al. (2015)
Diplostomum adamsi (syn. D. baeri sensu Galazzo et al., 2002)	Diplostomum baeri	D.RH.2.P.10.1	KR271051	Metacercaria	Non-lens (eye)/Vitreous humour	Perca flavescens	Percidae	Canada	Pointe Dupuis	Locke et al. (2015)
Diplostomum adamsi (syn. D. baeri sensu Galazzo et al., 2002)	Diplostomum baeri	D.RH.S.P.12.1	KR271047	Metacercaria	Non-lens (eye)/Vitreous humour	Perca flavescens	Percidae	Canada	Iles aux Sables	Locke et al. (2015)
Diplostomum adamsi (syn. D. baeri sensu Galazzo et al., 2002)	Diplostomum baeri	D.RH.S.P.12.2	KR271062	Metacercaria	Non-lens (eye)/Vitreous humour	Perca flavescens	Percidae	Canada	Iles aux Sables	Locke et al. (2015)
Diplostomum adamsi (syn. D. baeri sensu Galazzo et al., 2002)	Diplostomum baeri	D.LRH.S.P.19.2	KR271043	Metacercaria	Non-lens (eye)/Vitreous humour	Perca flavescens	Percidae	Canada	Iles aux Sables	Locke et al. (2015)
Diplostomum adamsi (syn. D. baeri sensu Galazzo et al., 2002)	Diplostomum baeri	D.RH.D.P.11.2	KR271038	Metacercaria	Non-lens (eye)/Vitreous humour	Perca flavescens	Percidae	Canada	Dorval Island	Locke et al. (2015)
Diplostomum adamsi (syn. D. baeri sensu Galazzo et al., 2002)	Diplostomum baeri	D.RH.B.P.4.2	KR271048	Metacercaria	Non-lens (eye)/Vitreous humour	Perca flavescens	Percidae	Canada	Beauharnois	Locke et al. (2015)
Diplostomum adamsi (syn. D. baeri sensu Galazzo et al., 2002)	Diplostomum baeri	D.IN.1.P.L45W.V43	KR271053	Adult (exp.)		Larus delawarensis fed Perca flavescens	Laridae/Percidae	Canada	West of Creg Quay Marina	Locke et al. (2015)
Diplostomum adamsi (syn. D. baeri sensu Galazzo et al., 2002)	Diplostomum baeri	68D-T1	MF142227	Metacercaria	Retina	Perca flavescens	Percidae	USA	Douglas Lake, Michigan	Ubels et al. (2018)
Diplostomum adamsi (syn. D. baeri sensu Galazzo et al., 2002)	Diplostomum baeri	65D-T2	MF142226	Metacercaria	Retina	Perca flavescens	Percidae	USA	Douglas Lake, Michigan	Ubels et al. (2018)
Diplostomum adamsi (syn. D. baeri sensu Galazzo et al., 2002)	Diplostomum baeri	65D-T1	MF142225	Metacercaria	Retina	Perca flavescens	Percidae	USA	Douglas Lake, Michigan	Ubels et al. (2018)
Diplostomum adamsi (syn. D. baeri sensu Galazzo et al., 2002)	Diplostomum baeri	62D-T1	MF142224	Metacercaria	Retina	Perca flavescens	Percidae	USA	Douglas Lake, Michigan	Ubels et al. (2018)
Diplostomum adamsi (syn. D. baeri sensu Galazzo et al., 2002)	Diplostomum baeri	55D-T1	MF142223	Metacercaria	Retina	Perca flavescens	Percidae	USA	Douglas Lake, Michigan	Ubels et al. (2018)
Diplostomum adamsi (syn. D. baeri sensu Galazzo et al., 2002)	Diplostomum baeri	55D-T2	MF142222	Metacercaria	Retina	Perca flavescens	Percidae	USA	Douglas Lake, Michigan	Ubels et al. (2018)
Diplostomum adamsi (syn. D. baeri sensu Galazzo et al., 2002)	Diplostomum baeri	10S3-T1	MF142216	Metacercaria	Lens	Notropis hudsonius	Cyprinidae	USA	Douglas Lake, Michigan	Ubels et al. (2018)
Diplostomum adamsi (syn. D. baeri sensu Galazzo et al., 2002)	Diplostomum baeri	10S1-T1	MF142214	Metacercaria	Lens	Notropis hudsonius	Cyprinidae	USA	Douglas Lake, Michigan	Ubels et al. (2018)
Diplostomum adamsi (syn. D. baeri sensu Galazzo et al., 2002)	Diplostomum baeri	57D-T1	MF142212	Metacercaria	Retina	Perca flavescens	Percidae	USA	Douglas Lake, Michigan	Ubels et al. (2018)
Diplostomum adamsi (syn. D. baeri sensu Galazzo et al., 2002)	Diplostomum baeri	68D-T3	MF142211	Metacercaria	Retina	Perca flavescens	Percidae	USA	Douglas Lake, Michigan	Ubels et al. (2018)
Diplostomum adamsi (syn. D. baeri sensu Galazzo et al., 2002)	Diplostomum baeri	65D-T	MF142210	Metacercaria	Retina	Perca flavescens	Percidae	USA	Douglas Lake, Michigan	Ubels et al. (2018)
Diplostomum adamsi (syn. D. baeri sensu Galazzo et al., 2002)	Diplostomum baeri	65D-T3	MF142209	Metacercaria	Retina	Perca flavescens	Percidae	USA	Douglas Lake, Michigan	Ubels et al. (2018)
Diplostomum adamsi (syn. D. baeri sensu Galazzo et al., 2002)	Diplostomum baeri	55D-T3	MF142205	Metacercaria	Retina	Perca flavescens	Percidae	USA	Douglas Lake, Michigan	Ubels et al. (2018)
Diplostomum adamsi (syn. D. baeri sensu Galazzo et al., 2002)	Diplostomum baeri	71D-R3	MF142201	Metacercaria	Retina	Perca flavescens	Percidae	USA	Douglas Lake, Michigan	Ubels et al. (2018)
Diplostomum adamsi (syn. D. baeri sensu Galazzo et al., 2002)	Diplostomum baeri	71D-R2	MF142200	Metacercaria	Retina	Perca flavescens	Percidae	USA	Douglas Lake, Michigan	Ubels et al. (2018)
Diplostomum adamsi (syn. D. baeri sensu Galazzo et al., 2002)	Diplostomum baeri	70D-R3	MF142199	Metacercaria	Retina	Perca flavescens	Percidae	USA	Douglas Lake, Michigan	Ubels et al. (2018)
Diplostomum adamsi (syn. D. baeri sensu Galazzo et al., 2002)	Diplostomum baeri	70D-R2	MF142198	Metacercaria	Retina	Perca flavescens	Percidae	USA	Douglas Lake, Michigan	Ubels et al. (2018)
Diplostomum adamsi (syn. D. baeri sensu Galazzo et al., 2002)	Diplostomum baeri	68D-R2	MF142197	Metacercaria	Retina	Perca flavescens	Percidae	USA	Douglas Lake, Michigan	Ubels et al. (2018)
Diplostomum adamsi (syn. D. baeri sensu Galazzo et al., 2002)	Diplostomum baeri	68D-R1	MF142196	Metacercaria	Retina	Perca flavescens	Percidae	USA	Douglas Lake, Michigan	Ubels et al. (2018)
Diplostomum adamsi (syn. D. baeri sensu Galazzo et al., 2002)	Diplostomum baeri	65D-R4	MF142195	Metacercaria	Retina	Perca flavescens	Percidae	USA	Douglas Lake, Michigan	Ubels et al. (2018)
Diplostomum adamsi (syn. D. baeri sensu Galazzo et al., 2002)	Diplostomum baeri	65D-R7	MF142194	Metacercaria	Lens	Perca flavescens	Percidae	USA	Douglas Lake, Michigan	Ubels et al. (2018)
Diplostomum adamsi (syn. D. baeri sensu Galazzo et al., 2002)	Diplostomum baeri	65D-R3	MF142193	Metacercaria	Retina	Perca flavescens	Percidae	USA	Douglas Lake, Michigan	Ubels et al. (2018)
Diplostomum adamsi (syn. D. baeri sensu Galazzo et al., 2002)	Diplostomum baeri	65D-R6	MF142192	Metacercaria	Lens	Perca flavescens	Percidae	USA	Douglas Lake, Michigan	Ubels et al. (2018)
Diplostomum adamsi (syn. D. baeri sensu Galazzo et al., 2002)	Diplostomum baeri	65D-R2	MF142191	Metacercaria	Retina	Perca flavescens	Percidae	USA	Douglas Lake, Michigan	Ubels et al. (2018)
Diplostomum adamsi (syn. D. baeri sensu Galazzo et al., 2002)	Diplostomum baeri	65D-R1	MF142190	Metacercaria	Retina	Perca flavescens	Percidae	USA	Douglas Lake, Michigan	Ubels et al. (2018)
Diplostomum adamsi (syn. D. baeri sensu Galazzo et al., 2002)	Diplostomum baeri	63D-R1	MF142189	Metacercaria	Retina	Perca flavescens	Percidae	USA	Douglas Lake, Michigan	Ubels et al. (2018)
Diplostomum adamsi (syn. D. baeri sensu Galazzo et al., 2002)	Diplostomum baeri	60D-R1	MF142188	Metacercaria	Retina	Perca flavescens	Percidae	USA	Douglas Lake, Michigan	Ubels et al. (2018)
Diplostomum adamsi (syn. D. baeri sensu Galazzo et al., 2002)	Diplostomum baeri	59D-R2	MF142187	Metacercaria	Retina	Perca flavescens	Percidae	USA	Douglas Lake, Michigan	Ubels et al. (2018)
Diplostomum adamsi (syn. D. baeri sensu Galazzo et al., 2002)	Diplostomum baeri	59D-R1	MF142186	Metacercaria	Retina	Perca flavescens	Percidae	USA	Douglas Lake, Michigan	Ubels et al. (2018)
Diplostomum adamsi (syn. D. baeri sensu Galazzo et al., 2002)	Diplostomum baeri	58D-R2	MF142185	Metacercaria	Retina	Perca flavescens	Percidae	USA	Douglas Lake, Michigan	Ubels et al. (2018)
Diplostomum adamsi (syn. D. baeri sensu Galazzo et al., 2002)	Diplostomum baeri	58D-R1	MF142184	Metacercaria	Retina	Perca flavescens	Percidae	USA	Douglas Lake, Michigan	Ubels et al. (2018)
Diplostomum adamsi (syn. D. baeri sensu Galazzo et al., 2002)	Diplostomum baeri	57D-R2	MF142183	Metacercaria	Retina	Perca flavescens	Percidae	USA	Douglas Lake, Michigan	Ubels et al. (2018)
Diplostomum adamsi (syn. D. baeri sensu Galazzo et al., 2002)	Diplostomum baeri	57D-R1	MF142182	Metacercaria	Retina	Perca flavescens	Percidae	USA	Douglas Lake, Michigan	Ubels et al. (2018)
Diplostomum adamsi (syn. D. baeri sensu Galazzo et al., 2002)	Diplostomum baeri	56D-R1	MF142181	Metacercaria	Retina	Perca flavescens	Percidae	USA	Douglas Lake, Michigan	Ubels et al. (2018)
Diplostomum adamsi (syn. D. baeri sensu Galazzo et al., 2002)	Diplostomum baeri	55D-R2	MF142180	Metacercaria	Retina	Perca flavescens	Percidae	USA	Douglas Lake, Michigan	Ubels et al. (2018)
Diplostomum adamsi (syn. D. baeri sensu Galazzo et al., 2002)	Diplostomum baeri	55D-R1	MF142179	Metacercaria	Retina	Perca flavescens	Percidae	USA	Douglas Lake, Michigan	Ubels et al. (2018)
Diplostomum adamsi (syn. D. baeri sensu Galazzo et al., 2002)	Diplostomum baeri	48D-R1	MF142177	Metacercaria	Retina	Perca flavescens	Percidae	USA	Douglas Lake, Michigan	Ubels et al. (2018)
Diplostomum adamsi (syn. D. baeri sensu Galazzo et al., 2002)	Diplostomum baeri	47D-R1	MF142176	Metacercaria	Retina	Perca flavescens	Percidae	USA	Douglas Lake, Michigan	Ubels et al. (2018)
Diplostomum adamsi (syn. D. baeri sensu Galazzo et al., 2002)	Diplostomum baeri	46D-R1	MF142175	Metacercaria	Retina	Perca flavescens	Percidae	USA	Douglas Lake, Michigan	Ubels et al. (2018)
Diplostomum adamsi (syn. D. baeri sensu Galazzo et al., 2002)	Diplostomum baeri	45D-R1	MF142174	Metacercaria	Retina	Perca flavescens	Percidae	USA	Douglas Lake, Michigan	Ubels et al. (2018)
Diplostomum adamsi (syn. D. baeri sensu Galazzo et al., 2002)	Diplostomum baeri	44D-R1	MF142173	Metacercaria	Retina	Perca flavescens	Percidae	USA	Douglas Lake, Michigan	Ubels et al. (2018)
Diplostomum adamsi (syn. D. baeri sensu Galazzo et al., 2002)	Diplostomum baeri	43D-R2	MF142172	Metacercaria	Retina	Perca flavescens	Percidae	USA	Douglas Lake, Michigan	Ubels et al. (2018)
Diplostomum adamsi (syn. D. baeri sensu Galazzo et al., 2002)	Diplostomum baeri	43D-R1	MF142171	Metacercaria	Retina	Perca flavescens	Percidae	USA	Douglas Lake, Michigan	Ubels et al. (2018)
Diplostomum adamsi (syn. D. baeri sensu Galazzo et al., 2002)	Diplostomum baeri	65D-R5	MF142160	Metacercaria	Lens	Perca flavescens	Percidae	USA	Douglas Lake, Michigan	Ubels et al. (2018)
Diplostomum adamsi (syn. D. baeri sensu Galazzo et al., 2002)	Diplostomum baeri complex sp. LIN2	MGC2242	MH368853	Cercaria		Ladislavella elodes	Lymnaeidae	Canada	Alberta, Wabamun Lake - Provincial Park Beach	Gordy & Hanington (2019)
Diplostomum adamsi (syn. D. baeri sensu Galazzo et al., 2002)	Diplostomum baeri complex sp. LIN2	MGC1861	MH368852	Cercaria		Ladislavella elodes	Lymnaeidae	Canada	Alberta, Isle Lake	Gordy & Hanington (2019)
Diplostomum adamsi (syn. D. baeri sensu Galazzo et al., 2002)	Diplostomum baeri complex sp. LIN2	MGC1824	MH368851	Cercaria		Ladislavella elodes	Lymnaeidae	Canada	Alberta, Wabamun Lake - Provincial Park Beach	Gordy & Hanington (2019)
Diplostomum adamsi (syn. D. baeri sensu Galazzo et al., 2002)	Diplostomum baeri complex sp. LIN2	MGC1740	MH368850	Cercaria		Ladislavella elodes	Lymnaeidae	Canada	Alberta, Isle Lake	Gordy & Hanington (2019)
Diplostomum adamsi (syn. D. baeri sensu Galazzo et al., 2002)	Diplostomum aff. baeri LIN2	MGC190	KT831353	Cercaria		Ladislavella elodes	Lymnaeidae	Canada	Alberta, Isle Lake	Gordy & Hanington (2019)
Diplostomum huronense	Diplostomum huronense	D.IN.1.G.L35W.6	FJ477197	Adult (exp.)		Larus delawarensis fed Notemigonus crysoleucas	Laridae/Cyprinidae	Canada	West of Creg Quay Marina	Moszczynska et al. (2009)
Diplostomum huronense	Diplostomum huronense	D.LL.IVT.Cc.3F.1	GQ292488	Metacercaria	Lens	Catostomus commersonii	Catostomidae	Canada	Ilet Vert	Locke et al. (2010a)
Diplostomum huronense	Diplostomum huronense	D.RL.D.Cc.1.1	GQ292489	Metacercaria	Lens	Catostomus commersonii	Catostomidae	Canada	Dorval Island	Locke et al. (2010a)
Diplostomum huronense	Diplostomum huronense	D.RL.D.Cc.1.5	GQ292490	Metacercaria	Lens	Catostomus commersonii	Catostomidae	Canada	Dorval Island	Locke et al. (2010a)
Diplostomum huronense	Diplostomum huronense	D.IN.SNI.La.1.20	HM064667	Adult		Larus argentatus	Laridae	Canada	Snake Island	Locke et al. (2010b)
Diplostomum huronense	Diplostomum huronense	D.LL.2.R.5.2	HM064670	Metacercaria	Lens	Ambloplites rupestris	Centrarchidae	Canada	Pointe Dupuis	Locke et al. (2010b)
Diplostomum huronense	Diplostomum huronense	D.IN.1.G.L35W.3	HM064669	Adult (exp.)		Larus delawarensis fed Notemigonus crysoleucas	Laridae/Cyprinidae	Canada	West of Creg Quay Marina	Locke et al. (2010b)
Diplostomum huronense	Diplostomum huronense	D.LL.D.G.3.2	HM064672	Metacercaria	Lens	Notemigonus crysoleucas	Cyprinidae	Canada	Dorval Island	Locke et al. (2010b)
Diplostomum huronense	Diplostomum huronense	D.LL.B.P.17.1	HM064671	Metacercaria	Lens	Perca flavescens	Percidae	Canada	Beauharnois	Locke et al. (2010b)
Diplostomum huronense	Diplostomum huronense	D.LL.O.G.3.1	HM064668	Metacercaria	Lens	Notemigonus crysoleucas	Cyprinidae	Canada	Ile aux Ours	Locke et al. (2010b)
Diplostomum huronense	Diplostomum huronense	D.RL.2.G.14.14	KR271073	Metacercaria	Lens	Notemigonus crysoleucas	Cyprinidae	Canada	Pointe Dupuis	Locke et al. (2015)
Diplostomum huronense	Diplostomum huronense	D.LL.2.G.3.2	KR271075	Metacercaria	Lens	Notemigonus crysoleucas	Cyprinidae	Canada	Pointe Dupuis	Locke et al. (2015)
Diplostomum huronense	Diplostomum huronense	D.RL.1.G.6.1	KR271072	Metacercaria	Lens	Notemigonus crysoleucas	Cyprinidae	Canada	West of Creg Quay Marina	Locke et al. (2015)
Diplostomum huronense	Diplostomum huronense	D.LL.1.G.6.5	KR271070	Metacercaria	Lens	Notemigonus crysoleucas	Cyprinidae	Canada	West of Creg Quay Marina	Locke et al. (2015)
Diplostomum huronense	Diplostomum huronense	D.RL.1.G.3.4	KR271068	Metacercaria	Lens	Notemigonus crysoleucas	Cyprinidae	Canada	West of Creg Quay Marina	Locke et al. (2015)
Diplostomum huronense	Diplostomum huronense	D.IN.1.G.L35W.1	KR271071	Adult (exp.)		Larus delawarensis fed Notemigonus crysoleucas	Laridae/Cyprinidae	Canada	West of Creg Quay Marina	Locke et al. (2015)
Diplostomum huronense	Diplostomum huronense	D.IN.1.G.L35W.5	KR271069	Adult (exp.)		Larus delawarensis fed Notemigonus crysoleucas	Laridae/Cyprinidae	Canada	West of Creg Quay Marina	Locke et al. (2015)
Diplostomum huronense	Diplostomum huronense	D.LL.D.G.7.1	KR271074	Metacercaria	Lens	Notemigonus crysoleucas	Cyprinidae	Canada	Dorval Island	Locke et al. (2015)
Diplostomum indistinctum	Diplostomum indistinctum	1DM4	FJ477196	Metacercaria	Lens	Catostomidae	Catostomidae	Canada	Montreal	Moszczynska et al. (2009)
Diplostomum indistinctum	Diplostomum indistinctum	D.RL.D.Cc.1.2	GQ292483	Metacercaria	Lens	Catostomus commersonii	Catostomidae	Canada	Dorval Island	Locke et al. (2010a)
Diplostomum indistinctum	Diplostomum indistinctum	D.RL.IVT.Nm.1F.1	GQ292482	Metacercaria	Lens	Neogobius melanostomus	Gobiidae	Canada	Ilet Vert	Locke et al. (2010a)
Diplostomum indistinctum	Diplostomum indistinctum	2DM7	GQ292484	Adult		Larus sp.	Laridae	Canada	Montreal	Locke et al. (2010a)
Diplostomum indistinctum	Diplostomum indistinctum	3DM70	GQ292485	Adult		Larus sp.	Laridae	Canada	Montreal	Locke et al. (2010a)
Diplostomum indistinctum	Diplostomum indistinctum	D.RL.D.Cc.1.4	HM064673	Metacercaria	Lens	Catostomus commersonii	Catostomidae	Canada	Dorval Island	Locke et al. (2010b)
Diplostomum indistinctum	Diplostomum indistinctum	D.LL.1.G.12.3	KR271076	Metacercaria	Lens	Notemigonus crysoleucas	Cyprinidae	Canada	West of Creg Quay Marina	Locke et al. (2015)
Diplostomum indistinctum	Diplostomum indistinctum	MGC1656	KT831379	Cercaria		Stagnicola elodes	Lymnaeidae	Canada	Gull Lake	Gordy et al. (2016)
Diplostomum lunaschiae	Diplostomum lunaschiae	DA-C-TC146860-PR-5	MT324594	Metacercaria	Lens	Trachelyopterus galeatus	Auchenipteridae	Brazil	Parana, Parana River Basin	Locke et al. (2020)
Diplostomum lunaschiae	Diplostomum lunaschiae	DA-C-TC146858-PR-4	MT324595	Metacercaria	Lens	Trachelyopterus galeatus	Auchenipteridae	Brazil	Parana, Parana River Basin	Locke et al. (2020)
Diplostomum lunaschiae	Diplostomum lunaschiae	DA-C-TG146860-PR-11	MT324596	Metacercaria	Lens	Trachelyopterus galeatus	Auchenipteridae	Brazil	Parana, Parana River Basin	Locke et al. (2020)
Diplostomum lunaschiae	Diplostomum lunaschiae	DA-C-TC146858-PR-8	MT324597	Metacercaria	Lens	Trachelyopterus galeatus	Auchenipteridae	Brazil	Parana, Parana River Basin	Locke et al. (2020)
Diplostomum lunaschiae	Diplostomum lunaschiae	D.Tl.IN.FOR.170.2	MT324598	Adult		Tigrisoma lineatum	Ardeidae	Argentina	Formosa, El Colorado, La Marcela	Locke et al. (2020)
Diplostomum lunaschiae	Diplostomum lunaschiae	DA-C-TC146858-PR-6	MT324599	Metacercaria	Lens	Trachelyopterus galeatus	Auchenipteridae	Brazil	Parana, Parana River Basin	Locke et al. (2020)
Diplostomum lunaschiae	Diplostomum lunaschiae	DA-C-TC146958-PR-6	MT324600	Metacercaria	Lens	Trachelyopterus galeatus	Auchenipteridae	Brazil	Parana, Parana River Basin	Locke et al. (2020)
Diplostomum lunaschiae	Diplostomum lunaschiae	DA-C-TG146558-PR-2	MT324601	Metacercaria	Lens	Trachelyopterus galeatus	Auchenipteridae	Brazil	Parana, Parana River Basin	Locke et al. (2020)
Diplostomum lunaschiae	Diplostomum lunaschiae	DA-C-TG146860-PR-12	MT324602	Metacercaria	Lens	Trachelyopterus galeatus	Auchenipteridae	Brazil	Parana, Parana River Basin	Locke et al. (2020)
Diplostomum lunaschiae	Diplostomum lunaschiae	DA-C-TC146858-PR-7	MT324603	Metacercaria	Lens	Trachelyopterus galeatus	Auchenipteridae	Brazil	Parana, Parana River Basin	Locke et al. (2020)
Diplostomum lunaschiae	Diplostomum lunaschiae	DA-C-TC146858-PR-9	MT324604	Metacercaria	Lens	Trachelyopterus galeatus	Auchenipteridae	Brazil	Parana, Parana River Basin	Locke et al. (2020)
Diplostomum lunaschiae	Diplostomum lunaschiae	DA-C-TG156858-PR-2	MT324605	Metacercaria	Lens	Trachelyopterus galeatus	Auchenipteridae	Brazil	Parana, Parana River Basin	Locke et al. (2020)
Diplostomum lunaschiae	Diplostomum lunaschiae	DA-C-TG146558-PR-4	MT324606	Metacercaria	Lens	Trachelyopterus galeatus	Auchenipteridae	Brazil	Parana, Parana River Basin	Locke et al. (2020)
Diplostomum lunaschiae	Diplostomum lunaschiae	DA-C-TC146858-PR-5	MT324607	Metacercaria	Lens	Trachelyopterus galeatus	Auchenipteridae	Brazil	Parana, Parana River Basin	Locke et al. (2020)
Diplostomum lunaschiae	Diplostomum lunaschiae	DA-C-TG146860-PR-7	MT324608	Metacercaria	Lens	Trachelyopterus galeatus	Auchenipteridae	Brazil	Parana, Parana River Basin	Locke et al. (2020)
Diplostomum lunaschiae	Diplostomum lunaschiae	DA-C-TG146860-PR-9	MT324609	Metacercaria	Lens	Trachelyopterus galeatus	Auchenipteridae	Brazil	Parana, Parana River Basin	Locke et al. (2020)
Diplostomum lunaschiae	Diplostomum lunaschiae	DA-C-TC146958-PR-5	MT324610	Metacercaria	Lens	Trachelyopterus galeatus	Auchenipteridae	Brazil	Parana, Parana River Basin	Locke et al. (2020)
Diplostomum lunaschiae	Diplostomum lunaschiae	D.Tl.IN.FOR.170.4	MT324611	Adult		Tigrisoma lineatum	Ardeidae	Argentina	Formosa, El Colorado, La Marcela	Locke et al. (2020)
Diplostomum lunaschiae	Diplostomum lunaschiae	DA-C-TG146860-PR-13	MT324612	Metacercaria	Lens	Trachelyopterus galeatus	Auchenipteridae	Brazil	Parana, Parana River Basin	Locke et al. (2020)
Diplostomum lunaschiae	Diplostomum lunaschiae	DA-C-TG146860-PR-8	MT324613	Metacercaria	Lens	Trachelyopterus galeatus	Auchenipteridae	Brazil	Parana, Parana River Basin	Locke et al. (2020)
Diplostomum lunaschiae	Diplostomum lunaschiae	DA-C-TG146558-PR-3	MT324614	Metacercaria	Lens	Trachelyopterus galeatus	Auchenipteridae	Brazil	Parana, Parana River Basin	Locke et al. (2020)
Diplostomum lunaschiae	Diplostomum lunaschiae	DA-C-TG146958-PR-1	MT324615	Metacercaria	Lens	Trachelyopterus galeatus	Auchenipteridae	Brazil	Parana, Parana River Basin	Locke et al. (2020)
Diplostomum lunaschiae	Diplostomum lunaschiae	D.Tl.IN.FOR.170.5	MT324616	Adult		Tigrisoma lineatum	Ardeidae	Argentina	Formosa, El Colorado, La Marcela	Locke et al. (2020)
Diplostomum lunaschiae	Diplostomum lunaschiae	DA-C-TG146558-PR-1	MT324617	Metacercaria	Lens	Trachelyopterus galeatus	Auchenipteridae	Brazil	Parana, Parana River Basin	Locke et al. (2020)
Diplostomum lunaschiae	Diplostomum lunaschiae	DA-C-TG146368-PR-5	MT324618	Metacercaria	Lens	Trachelyopterus galeatus	Auchenipteridae	Brazil	Parana, Parana River Basin	Locke et al. (2020)
Diplostomum lunaschiae	Diplostomum lunaschiae	D.Tl.IN.FOR.170.3	MT324619	Adult		Tigrisoma lineatum	Ardeidae	Argentina	Formosa, El Colorado, La Marcela	Locke et al. (2020)
Diplostomum lunaschiae	Diplostomum lunaschiae	DA-C-TG146368-PR-4	MT324620	Metacercaria	Lens	Trachelyopterus galeatus	Auchenipteridae	Brazil	Parana, Parana River Basin	Locke et al. (2020)
Diplostomum lunaschiae	Diplostomum lunaschiae	DA-C-TG146558-PR-6	MT324621	Metacercaria	Lens	Trachelyopterus galeatus	Auchenipteridae	Brazil	Parana, Parana River Basin	Locke et al. (2020)
Diplostomum lunaschiae	Diplostomum lunaschiae	DA-C-TC146860-PR-4	MT324622	Metacercaria	Lens	Trachelyopterus galeatus	Auchenipteridae	Brazil	Parana, Parana River Basin	Locke et al. (2020)
Diplostomum lunaschiae	Diplostomum lunaschiae	DA-C-TG146368-PR-6	MT324623	Metacercaria	Lens	Trachelyopterus galeatus	Auchenipteridae	Brazil	Parana, Parana River Basin	Locke et al. (2020)
Diplostomum lunaschiae	Diplostomum lunaschiae	DA-C-TG146558-PR-5	MT324624	Metacercaria	Lens	Trachelyopterus galeatus	Auchenipteridae	Brazil	Parana, Parana River Basin	Locke et al. (2020)
Diplostomum lunaschiae	Diplostomum lunaschiae	DA-C-TG146860-PR-1	MT324625	Metacercaria	Lens	Trachelyopterus galeatus	Auchenipteridae	Brazil	Parana, Parana River Basin	Locke et al. (2020)
Diplostomum lunaschiae	Diplostomum lunaschiae	DA-C-TG146860-PR-14	MT324626	Metacercaria	Lens	Trachelyopterus galeatus	Auchenipteridae	Brazil	Parana, Parana River Basin	Locke et al. (2020)
Diplostomum mergi Lineage 2 of Georgieva et al. (2013)	Diplostomum mergi	RAH4	JX986876	Cercaria	Lens	Radix auricularia	Lymnaeidae	Germany	Hengsteysee	Georgieva et al. (2013)
Diplostomum mergi Lineage 2 of Georgieva et al. (2013)	Diplostomum mergi	RAH3	JX986875	Cercaria	Lens	Radix auricularia	Lymnaeidae	Germany	Hengsteysee	Georgieva et al. (2013)
Diplostomum mergi Lineage 2 of Georgieva et al. (2013)	Diplostomum mergi	RAH2	JX986874	Cercaria	Lens	Radix auricularia	Lymnaeidae	Germany	Hengsteysee	Georgieva et al. (2013)
Diplostomum mergi Lineage 2 of Georgieva et al. (2013)	Diplostomum mergi	RaBa1	KR149513	Cercaria	Lens	Radix auricularia	Lymnaeidae	Germany	Baldeneysee	Selbach et al. (2015)
Diplostomum mergi Lineage 2 of Georgieva et al. (2013)	Diplostomum mergi	RaHe10	KR149514	Cercaria	Lens	Radix auricularia	Lymnaeidae	Germany	Hengsteysee	Selbach et al. (2015)
Diplostomum mergi Lineage 2 of Georgieva et al. (2013)	Diplostomum mergi	RaHe11	KR149515	Cercaria	Lens	Radix auricularia	Lymnaeidae	Germany	Hengsteysee	Selbach et al. (2015)
Diplostomum mergi Lineage 2 of Georgieva et al. (2013)	Diplostomum mergi	RaHe12	KR149516	Cercaria	Lens	Radix auricularia	Lymnaeidae	Germany	Hengsteysee	Selbach et al. (2015)
Diplostomum mergi Lineage 2 of Georgieva et al. (2013)	Diplostomum mergi	RaHe13	KR149517	Cercaria	Lens	Radix auricularia	Lymnaeidae	Germany	Hengsteysee	Selbach et al. (2015)
Diplostomum mergi Lineage 2 of Georgieva et al. (2013)	Diplostomum mergi	RaHe14	KR149518	Cercaria	Lens	Radix auricularia	Lymnaeidae	Germany	Hengsteysee	Selbach et al. (2015)
Diplostomum mergi Lineage 2 of Georgieva et al. (2013)	Diplostomum mergi	RaHe15	KR149519	Cercaria	Lens	Radix auricularia	Lymnaeidae	Germany	Hengsteysee	Selbach et al. (2015)
Diplostomum mergi Lineage 2 of Georgieva et al. (2013)	Diplostomum mergi	RaSo1	KR149520	Cercaria	Lens	Radix auricularia	Lymnaeidae	Germany	Sorpetalsperre	Selbach et al. (2015)
Diplostomum mergi Lineage 2 of Georgieva et al. (2013)	Diplostomum mergi	RaSo2	KR149521	Cercaria	Lens	Radix auricularia	Lymnaeidae	Germany	Sorpetalsperre	Selbach et al. (2015)
Diplostomum mergi Lineage 2 of Georgieva et al. (2013)	Diplostomum mergi	RaSo3	KR149522	Cercaria	Lens	Radix auricularia	Lymnaeidae	Germany	Sorpetalsperre	Selbach et al. (2015)
Diplostomum mergi Lineage 2 of Georgieva et al. (2013)	Diplostomum mergi	RaSo4	KR149523	Cercaria	Lens	Radix auricularia	Lymnaeidae	Germany	Sorpetalsperre	Selbach et al. (2015)
Diplostomum mergi Lineage 2 of Georgieva et al. (2013)	Diplostomum mergi complex Lineage 2	ABD15	KY654017	Metacercaria	Lens	Abramis brama	Cyprinidae	Slovakia	River Danube	Kudlai et al. (2017)
Diplostomum mergi Lineage 2 of Georgieva et al. (2013)	Diplostomum mergi complex Lineage 2	ABD16	KY654018	Metacercaria	Lens	Abramis brama	Cyprinidae	Slovakia	River Danube	Kudlai et al. (2017)
Diplostomum mergi Lineage 2 of Georgieva et al. (2013)	Diplostomum mergi complex Lineage 2	ABD17	KY654019	Metacercaria	Lens	Abramis brama	Cyprinidae	Slovakia	River Danube	Kudlai et al. (2017)
Diplostomum mergi Lineage 2 of Georgieva et al. (2013)	Diplostomum mergi complex Lineage 2	ABD18	KY654020	Metacercaria	Lens	Abramis brama	Cyprinidae	Slovakia	River Danube	Kudlai et al. (2017)
Diplostomum mergi Lineage 2 of Georgieva et al. (2013)	Diplostomum mergi complex Lineage 2	AAD1	KY654021	Metacercaria	Lens	Alburnus alburnus	Cyprinidae	Hungary	River Danube	Kudlai et al. (2017)
Diplostomum mergi Lineage 2 of Georgieva et al. (2013)	Diplostomum mergi complex Lineage 2	AAD2	KY654022	Metacercaria	Lens	Alburnus alburnus	Cyprinidae	Slovakia	River Danube	Kudlai et al. (2017)
Diplostomum mergi Lineage 2 of Georgieva et al. (2013)	Diplostomum mergi complex Lineage 2	AAD3	KY654023	Metacercaria	Lens	Alburnus alburnus	Cyprinidae	Hungary	River Danube	Kudlai et al. (2017)
Diplostomum mergi Lineage 2 of Georgieva et al. (2013)	Diplostomum mergi complex Lineage 2	AAD4	KY654024	Metacercaria	Lens	Alburnus alburnus	Cyprinidae	Hungary	River Danube	Kudlai et al. (2017)
Diplostomum mergi Lineage 2 of Georgieva et al. (2013)	Diplostomum mergi complex Lineage 2	AAD5	KY654025	Metacercaria	Lens	Alburnus alburnus	Cyprinidae	Hungary	River Danube	Kudlai et al. (2017)
Diplostomum mergi Lineage 2 of Georgieva et al. (2013)	Diplostomum mergi complex Lineage 2	AAD6	KY654026	Metacercaria	Lens	Alburnus alburnus	Cyprinidae	Hungary	River Danube	Kudlai et al. (2017)
Diplostomum mergi Lineage 2 of Georgieva et al. (2013)	Diplostomum mergi complex Lineage 2	BSD5	KY654027	Metacercaria	Lens	Ballerus sapa	Cyprinidae	Hungary	River Danube	Kudlai et al. (2017)
Diplostomum mergi Lineage 2 of Georgieva et al. (2013)	Diplostomum mergi complex Lineage 2	BBD11	KY654028	Metacercaria	Lens	Blicca bjoerkna	Cyprinidae	Slovakia	River Danube	Kudlai et al. (2017)
Diplostomum mergi Lineage 2 of Georgieva et al. (2013)	Diplostomum mergi complex Lineage 2	BBD12	KY654029	Metacercaria	Lens	Blicca bjoerkna	Cyprinidae	Slovakia	River Danube	Kudlai et al. (2017)
Diplostomum mergi Lineage 2 of Georgieva et al. (2013)	Diplostomum mergi complex Lineage 2	BBD13	KY654030	Metacercaria	Lens	Blicca bjoerkna	Cyprinidae	Hungary	River Danube	Kudlai et al. (2017)
Diplostomum mergi Lineage 2 of Georgieva et al. (2013)	Diplostomum mergi complex Lineage 2	CND3	KY654031	Metacercaria	Lens	Chondrostoma nasus	Cyprinidae	Slovakia	River Danube	Kudlai et al. (2017)
Diplostomum mergi Lineage 2 of Georgieva et al. (2013)	Diplostomum mergi complex Lineage 2	VVD5	KY654032	Metacercaria	Lens	Vimba vimba	Cyprinidae	Hungary	River Danube	Kudlai et al. (2017)
Diplostomum mergi Lineage 2 of Georgieva et al. (2013)	Diplostomum mergi complex Lineage 2	VVD6	KY654033	Metacercaria	Lens	Vimba vimba	Cyprinidae	Hungary	River Danube	Kudlai et al. (2017)
Diplostomum mergi Lineage 2 of Georgieva et al. (2013)	Diplostomum mergi complex sp. 2 SAL-2015	D.L.ab.UYG.1.6	KR271082	Metacercaria	Lens	Abramis brama	Cyprinidae	China	River Irtysh	Locke et al. (2015)
Diplostomum mergi Lineage 3 of Georgieva et al. (2013)	Diplostomum mergi	STR15	JX986886	Metacercaria	Lens	Salmo trutta fario	Salmonidae	Germany	River Ruhr (Henne)	Georgieva et al. (2013)
Diplostomum mergi Lineage 3 of Georgieva et al. (2013)	Diplostomum mergi	GGR5	JX986885	Metacercaria	Lens	Gobio gobio	Cyprinidae	Germany	River Ruhr (Henne)	Georgieva et al. (2013)
Diplostomum mergi Lineage 3 of Georgieva et al. (2013)	Diplostomum mergi	GGR4	JX986884	Metacercaria	Lens	Gobio gobio	Cyprinidae	Germany	River Ruhr (Henne)	Georgieva et al. (2013)
Diplostomum mergi Lineage 3 of Georgieva et al. (2013)	Diplostomum mergi	STR14	JX986883	Metacercaria	Lens	Salmo trutta fario	Salmonidae	Germany	River Ruhr (Henne)	Georgieva et al. (2013)
Diplostomum mergi Lineage 3 of Georgieva et al. (2013)	Diplostomum mergi	GGR3	JX986882	Metacercaria	Lens	Gobio gobio	Cyprinidae	Germany	River Ruhr (Henne)	Georgieva et al. (2013)
Diplostomum mergi Lineage 3 of Georgieva et al. (2013)	Diplostomum mergi	STR13	JX986881	Metacercaria	Lens	Salmo trutta fario	Salmonidae	Germany	River Ruhr (Henne)	Georgieva et al. (2013)
Diplostomum mergi Lineage 3 of Georgieva et al. (2013)	Diplostomum mergi	STR12	JX986880	Metacercaria	Lens	Salmo trutta fario	Salmonidae	Germany	River Ruhr (Henne)	Georgieva et al. (2013)
Diplostomum mergi Lineage 3 of Georgieva et al. (2013)	Diplostomum mergi	STR11	JX986879	Metacercaria	Lens	Salmo trutta fario	Salmonidae	Germany	River Ruhr (Henne)	Georgieva et al. (2013)
Diplostomum mergi Lineage 3 of Georgieva et al. (2013)	Diplostomum mergi	STR10	JX986878	Metacercaria	Lens	Salmo trutta fario	Salmonidae	Germany	River Ruhr (Henne)	Georgieva et al. (2013)
Diplostomum mergi Lineage 3 of Georgieva et al. (2013)	Diplostomum mergi	GGR2	JX986877	Metacercaria	Lens	Gobio gobio	Cyprinidae	Germany	River Ruhr (Henne)	Georgieva et al. (2013)
Diplostomum mergi Lineage 3 of Georgieva et al. (2013)	Diplostomum mergi	RaHe16	KR149524	Cercaria		Radix auricularia	Lymnaeidae	Germany	Hengsteysee	Selbach et al. (2015)
Diplostomum mergi Lineage 3 of Georgieva et al. (2013)	Diplostomum mergi	RaHe17	KR149525	Cercaria		Radix auricularia	Lymnaeidae	Germany	Hengsteysee	Selbach et al. (2015)
Diplostomum mergi Lineage 3 of Georgieva et al. (2013)	Diplostomum mergi	RaHe18	KR149526	Cercaria		Radix auricularia	Lymnaeidae	Germany	Hengsteysee	Selbach et al. (2015)
Diplostomum mergi Lineage 3 of Georgieva et al. (2013)	Diplostomum mergi	RaHe19	KR149527	Cercaria		Radix auricularia	Lymnaeidae	Germany	Hengsteysee	Selbach et al. (2015)
Diplostomum mergi Lineage 4 of Selbach et al. (2015)	Diplostomum mergi	RaHe20	KR149528	Cercaria		Radix auricularia	Lymnaeidae	Germany	Hengsteysee	Selbach et al. (2015)
Diplostomum mergi Lineage 4 of Selbach et al. (2015)	Diplostomum mergi		KY271543					China	River Irtysh Xinjiang	Dang (upublished data)
Diplostomum parviventosum	Diplostomum mergi	RAH1	JX986873	Cercaria		Radix auricularia	Lymnaeidae	Germany	Hengsteysee	Georgieva et al. (2013)
Diplostomum parviventosum	Diplostomum parviventosum	RaHe1	KR149504	Cercaria		Radix auricularia	Lymnaeidae	Germany	Hengsteysee	Selbach et al. (2015)
Diplostomum parviventosum	Diplostomum parviventosum	RaHe2	KR149505	Cercaria		Radix auricularia	Lymnaeidae	Germany	Hengsteysee	Selbach et al. (2015)
Diplostomum parviventosum	Diplostomum parviventosum	RaHe3	KR149506	Cercaria		Radix auricularia	Lymnaeidae	Germany	Hengsteysee	Selbach et al. (2015)
Diplostomum parviventosum	Diplostomum parviventosum	RaHe4	KR149507	Cercaria		Radix auricularia	Lymnaeidae	Germany	Hengsteysee	Selbach et al. (2015)
Diplostomum parviventosum	Diplostomum parviventosum	RaHe5	KR149508	Cercaria		Radix auricularia	Lymnaeidae	Germany	Hengsteysee	Selbach et al. (2015)
Diplostomum parviventosum	Diplostomum parviventosum	RaHe6	KR149509	Cercaria		Radix auricularia	Lymnaeidae	Germany	Hengsteysee	Selbach et al. (2015)
Diplostomum parviventosum	Diplostomum parviventosum	RaHe7	KR149510	Cercaria		Radix auricularia	Lymnaeidae	Germany	Hengsteysee	Selbach et al. (2015)
Diplostomum parviventosum	Diplostomum parviventosum	RaHe8	KR149511	Cercaria		Radix auricularia	Lymnaeidae	Germany	Hengsteysee	Selbach et al. (2015)
Diplostomum parviventosum	Diplostomum parviventosum	RaHe9	KR149512	Cercaria		Radix auricularia	Lymnaeidae	Germany	Hengsteysee	Selbach et al. (2015)
Diplostomum phoxini	Diplostomum phoxini	DPTAK1	KY513185	Cercaria		Radix balthica	Lymnaeidae	Norway	Lake Takvatn	Soldánová et al. (2017)
Diplostomum phoxini	Diplostomum phoxini	DPOH	KY513186	Metacercaria	Brain	Phoxinus phoxinus	Leuciscidae	Norway	Lake Øvre Heimdalsvatnet	Soldánová et al. (2017)
Diplostomum phoxini	Diplostomum phoxini	PhoEUts_2	MT982210	Metacercaria	Brain	Phoxinus phoxinus	Leuciscidae	Finland	River Utsjoki	Lebedeva et al. (2021)
Diplostomum phoxini	Diplostomum phoxini	PhoEUts_1	MT982209	Metacercaria	Brain	Phoxinus phoxinus	Leuciscidae	Finland	River Utsjoki	Lebedeva et al. (2021)
Diplostomum phoxini	Diplostomum phoxini	PhoEVar_3	MT982208	Metacercaria	Brain	Phoxinus phoxinus	Leuciscidae	Russia	River Varzuga	Lebedeva et al. (2021)
Diplostomum phoxini	Diplostomum phoxini	PhoEVar_2	MT982207	Metacercaria	Brain	Phoxinus phoxinus	Leuciscidae	Russia	River Varzuga	Lebedeva et al. (2021)
Diplostomum phoxini	Diplostomum phoxini	PhoEVar_1	MT982206	Metacercaria	Brain	Phoxinus phoxinus	Leuciscidae	Russia	River Varzuga	Lebedeva et al. (2021)
Diplostomum phoxini	Diplostomum phoxini	PhoEUks_2	MT982205	Metacercaria	Brain	Phoxinus phoxinus	Leuciscidae	Russia	River Uksa	Lebedeva et al. (2021)
Diplostomum phoxini	Diplostomum phoxini	PhoEUks_1	MT982204	Metacercaria	Brain	Phoxinus phoxinus	Leuciscidae	Russia	River Uksa	Lebedeva et al. (2021)
Diplostomum pseudospathaceum	Diplostomum pseudospathaceum	LSB3	JX986907	Cercaria		Lymnaea stagnalis	Lymnaeidae	Germany	Baldeneysee	Georgieva et al. (2013)
Diplostomum pseudospathaceum	Diplostomum pseudospathaceum	SPS2	JX986906	Cercaria		Stagnicola palustris	Lymnaeidae	Germany	Sorpesee	Georgieva et al. (2013)
Diplostomum pseudospathaceum	Diplostomum pseudospathaceum	LCT4	JX986905	Adult		Larus cachinnans	Laridae	Czech Republic	Tovacov	Georgieva et al. (2013)
Diplostomum pseudospathaceum	Diplostomum pseudospathaceum	LAG2	JX986904	Adult		Larus argentatus	Laridae	Poland	Gdansk	Georgieva et al. (2013)
Diplostomum pseudospathaceum	Diplostomum pseudospathaceum	GAH6	JX986903	Metacercaria	Lens	Gasterosteus aculeatus	Gasterosteidae	Germany	Hengsteysee	Georgieva et al. (2013)
Diplostomum pseudospathaceum	Diplostomum pseudospathaceum	GAH5	JX986902	Metacercaria	Lens	Gasterosteus aculeatus	Gasterosteidae	Germany	Hengsteysee	Georgieva et al. (2013)
Diplostomum pseudospathaceum	Diplostomum pseudospathaceum	SPS1	JX986901	Cercaria		Stagnicola palustris	Lymnaeidae	Germany	Sorpesee	Georgieva et al. (2013)
Diplostomum pseudospathaceum	Diplostomum pseudospathaceum	LSH1	JX986900	Cercaria		Lymnaea stagnalis	Lymnaeidae	Germany	Harkortsee	Georgieva et al. (2013)
Diplostomum pseudospathaceum	Diplostomum pseudospathaceum	LSB2	JX986899	Cercaria		Lymnaea stagnalis	Lymnaeidae	Germany	Baldeneysee	Georgieva et al. (2013)
Diplostomum pseudospathaceum	Diplostomum pseudospathaceum	SPH1	JX986898	Cercaria		Stagnicola palustris	Lymnaeidae	Germany	Hengsteysee	Georgieva et al. (2013)
Diplostomum pseudospathaceum	Diplostomum pseudospathaceum	LSB1	JX986897	Cercaria		Lymnaea stagnalis	Lymnaeidae	Germany	Baldeneysee	Georgieva et al. (2013)
Diplostomum pseudospathaceum	Diplostomum pseudospathaceum	LCT3	JX986896	Adult		Larus cachinnans	Laridae	Czech Republic	Tovacov	Georgieva et al. (2013)
Diplostomum pseudospathaceum	Diplostomum pseudospathaceum	RL107	JQ639175	Cercaria		Radix labiata	Lymnaeidae	Germany	Lake Constance	Behrmann-Godel (2013)
Diplostomum pseudospathaceum	Diplostomum pseudospathaceum	RL106	JQ639174	Cercaria		Radix labiata	Lymnaeidae	Germany	Lake Constance	Behrmann-Godel (2013)
Diplostomum pseudospathaceum	Diplostomum pseudospathaceum	RL100	JQ639173	Cercaria		Radix labiata	Lymnaeidae	Germany	Lake Constance	Behrmann-Godel (2013)
Diplostomum pseudospathaceum	Diplostomum pseudospathaceum	RL57	JQ639172	Cercaria		Radix labiata	Lymnaeidae	Germany	Lake Constance	Behrmann-Godel (2013)
Diplostomum pseudospathaceum	Diplostomum pseudospathaceum	RL55	JQ639171	Cercaria		Radix labiata	Lymnaeidae	Germany	Lake Constance	Behrmann-Godel (2013)
Diplostomum pseudospathaceum	Diplostomum pseudospathaceum	RL56	JQ639170	Cercaria		Radix labiata	Lymnaeidae	Germany	Lake Constance	Behrmann-Godel (2013)
Diplostomum pseudospathaceum	Diplostomum pseudospathaceum	LsBa1	KR149529	Cercaria		Lymnaea stagnalis	Lymnaeidae	Germany	Baldeneysee	Selbach et al. (2015)
Diplostomum pseudospathaceum	Diplostomum pseudospathaceum	LsBa2	KR149530	Cercaria		Lymnaea stagnalis	Lymnaeidae	Germany	Baldeneysee	Selbach et al. (2015)
Diplostomum pseudospathaceum	Diplostomum pseudospathaceum	LsHe1	KR149531	Cercaria		Lymnaea stagnalis	Lymnaeidae	Germany	Hengsteysee	Selbach et al. (2015)
Diplostomum pseudospathaceum	Diplostomum pseudospathaceum	LsHe2	KR149532	Cercaria		Lymnaea stagnalis	Lymnaeidae	Germany	Hengsteysee	Selbach et al. (2015)
Diplostomum pseudospathaceum	Diplostomum pseudospathaceum	LsHe3	KR149533	Cercaria		Lymnaea stagnalis	Lymnaeidae	Germany	Hengsteysee	Selbach et al. (2015)
Diplostomum pseudospathaceum	Diplostomum pseudospathaceum	LsHe4	KR149534	Cercaria		Lymnaea stagnalis	Lymnaeidae	Germany	Hengsteysee	Selbach et al. (2015)
Diplostomum pseudospathaceum	Diplostomum pseudospathaceum	LsHe5	KR149535	Cercaria		Lymnaea stagnalis	Lymnaeidae	Germany	Hengsteysee	Selbach et al. (2015)
Diplostomum pseudospathaceum	Diplostomum pseudospathaceum	LsHe6	KR149536	Cercaria		Lymnaea stagnalis	Lymnaeidae	Germany	Hengsteysee	Selbach et al. (2015)
Diplostomum pseudospathaceum	Diplostomum pseudospathaceum	SpBa1	KR149537	Cercaria		Stagnicola palustris	Lymnaeidae	Germany	Baldeneysee	Selbach et al. (2015)
Diplostomum pseudospathaceum	Diplostomum pseudospathaceum	SpHe1	KR149538	Cercaria		Stagnicola palustris	Lymnaeidae	Germany	Hengsteysee	Selbach et al. (2015)
Diplostomum pseudospathaceum	Diplostomum pseudospathaceum	SpHe2	KR149539	Cercaria		Stagnicola palustris	Lymnaeidae	Germany	Hengsteysee	Selbach et al. (2015)
Diplostomum pseudospathaceum	Diplostomum pseudospathaceum	SpHe3	KR149540	Cercaria		Stagnicola palustris	Lymnaeidae	Germany	Hengsteysee	Selbach et al. (2015)
Diplostomum pseudospathaceum	Diplostomum pseudospathaceum	SpHe4	KR149541	Cercaria		Stagnicola palustris	Lymnaeidae	Germany	Hengsteysee	Selbach et al. (2015)
Diplostomum pseudospathaceum	Diplostomum pseudospathaceum	SpHe5	KR149542	Cercaria		Stagnicola palustris	Lymnaeidae	Germany	Hengsteysee	Selbach et al. (2015)
Diplostomum pseudospathaceum	Diplostomum pseudospathaceum	SpHe6	KR149543	Cercaria		Stagnicola palustris	Lymnaeidae	Germany	Hengsteysee	Selbach et al. (2015)
Diplostomum pseudospathaceum	Diplostomum pseudospathaceum	SpHe7	KR149544	Cercaria		Stagnicola palustris	Lymnaeidae	Germany	Hengsteysee	Selbach et al. (2015)
Diplostomum pseudospathaceum	Diplostomum pseudospathaceum	SpHe8	KR149545	Cercaria		Stagnicola palustris	Lymnaeidae	Germany	Hengsteysee	Selbach et al. (2015)
Diplostomum pseudospathaceum	Diplostomum pseudospathaceum	SpHe9	KR149546	Cercaria		Stagnicola palustris	Lymnaeidae	Germany	Hengsteysee	Selbach et al. (2015)
Diplostomum pseudospathaceum	Diplostomum pseudospathaceum	pse3a	KR269764	Adult		Larus ridibundus	Laridae	Czech Republic		Brabec et al. (2015)
Diplostomum pseudospathaceum	Diplostomum pseudospathaceum	D.L.Sg.DAN1.14	KR271094	Metacercaria	Lens	Siluris glanis	Siluridae	Romania	Moldova Noua	Locke et al. (2015)
Diplostomum pseudospathaceum	Diplostomum pseudospathaceum	D.L.Sg.DAN1.13	KR271085	Metacercaria	Lens	Siluris glanis	Siluridae	Romania	Moldova Noua	Locke et al. (2015)
Diplostomum pseudospathaceum	Diplostomum pseudospathaceum	Dp.Ls.KPS.5.8	KR271088	Cercaria		Lymnaea stagnalis	Lymnaeidae	Germany	Kleine Ploener See	Locke et al. (2015)
Diplostomum pseudospathaceum	Diplostomum pseudospathaceum	D.L.Sg.DAN1.1	KR271089	Metacercaria	Lens	Siluris glanis	Siluridae	Romania	Moldova Noua	Locke et al. (2015)
Diplostomum pseudospathaceum	Diplostomum pseudospathaceum	D.L.Sg.DAN1.6	KR271084	Metacercaria	Lens	Siluris glanis	Siluridae	Romania	Moldova Noua	Locke et al. (2015)
Diplostomum pseudospathaceum	Diplostomum pseudospathaceum	D.L.Sg.DAN1.8	KR271090	Metacercaria	Lens	Siluris glanis	Siluridae	Romania	Moldova Noua	Locke et al. (2015)
Diplostomum pseudospathaceum	Diplostomum pseudospathaceum	D.L.Sg.DAN1.9	KR271092	Metacercaria	Lens	Siluris glanis	Siluridae	Romania	Moldova Noua	Locke et al. (2015)
Diplostomum pseudospathaceum	Diplostomum pseudospathaceum	D.L.Sg.DAN1.11	KR271091	Metacercaria	Lens	Siluris glanis	Siluridae	Romania	Moldova Noua	Locke et al. (2015)
Diplostomum pseudospathaceum	Diplostomum pseudospathaceum	D.L.Sg.DAN1.12	KR271086	Metacercaria	Lens	Siluris glanis	Siluridae	Romania	Moldova Noua	Locke et al. (2015)
Diplostomum pseudospathaceum	Diplostomum pseudospathaceum	D.L.Rr.BEG1.2	KR271083	Metacercaria	Lens	Rutilus rutilus	Cyprinidae	Romania	River Bega near Timisoara	Locke et al. (2015)
Diplostomum pseudospathaceum	Diplostomum pseudospathaceum	D.L.Ccy.TOP.1	KR271093	Metacercaria	Lens	Cyprinus carpio	Cyprinidae	Romania	Topolovatu Mare	Locke et al. (2015)
Diplostomum pseudospathaceum	Diplostomum pseudospathaceum	Dp.Ls.KPS.1.1	KR271095	Cercaria		Lymnaea stagnalis	Lymnaeidae	Germany	Kleine Ploener See	Locke et al. (2015)
Diplostomum pseudospathaceum	Diplostomum pseudospathaceum	Dp.Ls.KPS.5.3	KR271087	Cercaria		Lymnaea stagnalis	Lymnaeidae	Germany	Kleine Ploener See	Locke et al. (2015)
Diplostomum pseudospathaceum	Diplostomum pseudospathaceum	ABD10	KY653987	Metacercaria	Lens	Abramis brama	Cyprinidae	Slovakia	River Danube	Kudlai et al. (2017)
Diplostomum pseudospathaceum	Diplostomum pseudospathaceum	ABD11	KY653988	Metacercaria	Lens	Abramis brama	Cyprinidae	Slovakia	River Danube	Kudlai et al. (2017)
Diplostomum pseudospathaceum	Diplostomum pseudospathaceum	ABD12	KY653989	Metacercaria	Lens	Abramis brama	Cyprinidae	Slovakia	River Danube	Kudlai et al. (2017)
Diplostomum pseudospathaceum	Diplostomum pseudospathaceum	ABD13	KY653990	Metacercaria	Lens	Abramis brama	Cyprinidae	Slovakia	River Danube	Kudlai et al. (2017)
Diplostomum pseudospathaceum	Diplostomum pseudospathaceum	ABD14	KY653991	Metacercaria	Lens	Abramis brama	Cyprinidae	Slovakia	River Danube	Kudlai et al. (2017)
Diplostomum pseudospathaceum	Diplostomum pseudospathaceum	BSD1	KY653992	Metacercaria	Lens	Ballerus sapa	Cyprinidae	Slovakia	River Danube	Kudlai et al. (2017)
Diplostomum pseudospathaceum	Diplostomum pseudospathaceum	BSD2	KY653993	Metacercaria	Lens	Ballerus sapa	Cyprinidae	Slovakia	River Danube	Kudlai et al. (2017)
Diplostomum pseudospathaceum	Diplostomum pseudospathaceum	BSD3	KY653994	Metacercaria	Lens	Ballerus sapa	Cyprinidae	Slovakia	River Danube	Kudlai et al. (2017)
Diplostomum pseudospathaceum	Diplostomum pseudospathaceum	BSD4	KY653995	Metacercaria	Lens	Ballerus sapa	Cyprinidae	Slovakia	River Danube	Kudlai et al. (2017)
Diplostomum pseudospathaceum	Diplostomum pseudospathaceum	BBD4	KY653996	Metacercaria	Lens	Blicca bjoerkna	Cyprinidae	Hungary	River Danube	Kudlai et al. (2017)
Diplostomum pseudospathaceum	Diplostomum pseudospathaceum	BBD5	KY653997	Metacercaria	Lens	Blicca bjoerkna	Cyprinidae	Slovakia	River Danube	Kudlai et al. (2017)
Diplostomum pseudospathaceum	Diplostomum pseudospathaceum	BBD6	KY653998	Metacercaria	Lens	Blicca bjoerkna	Cyprinidae	Slovakia	River Danube	Kudlai et al. (2017)
Diplostomum pseudospathaceum	Diplostomum pseudospathaceum	BBD7	KY653999	Metacercaria	Lens	Blicca bjoerkna	Cyprinidae	Slovakia	River Danube	Kudlai et al. (2017)
Diplostomum pseudospathaceum	Diplostomum pseudospathaceum	BBD8	KY654000	Metacercaria	Lens	Blicca bjoerkna	Cyprinidae	Slovakia	River Danube	Kudlai et al. (2017)
Diplostomum pseudospathaceum	Diplostomum pseudospathaceum	BBD9	KY654001	Metacercaria	Lens	Blicca bjoerkna	Cyprinidae	Hungary	River Danube	Kudlai et al. (2017)
Diplostomum pseudospathaceum	Diplostomum pseudospathaceum	BBD10	KY654002	Metacercaria	Lens	Blicca bjoerkna	Cyprinidae	Slovakia	River Danube	Kudlai et al. (2017)
Diplostomum pseudospathaceum	Diplostomum pseudospathaceum	CCD	KY654003	Metacercaria	Lens	Cyprinus carpio	Cyprinidae	Slovakia	River Danube	Kudlai et al. (2017)
Diplostomum pseudospathaceum	Diplostomum pseudospathaceum	GSD	KY654004	Metacercaria	Lens	Gymnocephalus schraetser	Percidae	Hungary	River Danube	Kudlai et al. (2017)
Diplostomum pseudospathaceum	Diplostomum pseudospathaceum	LAD3	KY654005	Metacercaria	Lens	Leuciscus aspius	Cyprinidae	Slovakia	River Danube	Kudlai et al. (2017)
Diplostomum pseudospathaceum	Diplostomum pseudospathaceum	LAD4	KY654006	Metacercaria	Lens	Leuciscus aspius	Cyprinidae	Slovakia	River Danube	Kudlai et al. (2017)
Diplostomum pseudospathaceum	Diplostomum pseudospathaceum	LAD5	KY654007	Metacercaria	Lens	Leuciscus aspius	Cyprinidae	Slovakia	River Danube	Kudlai et al. (2017)
Diplostomum pseudospathaceum	Diplostomum pseudospathaceum	LAD6	KY654008	Metacercaria	Lens	Leuciscus aspius	Cyprinidae	Slovakia	River Danube	Kudlai et al. (2017)
Diplostomum pseudospathaceum	Diplostomum pseudospathaceum	LAD7	KY654009	Metacercaria	Lens	Leuciscus aspius	Cyprinidae	Slovakia	River Danube	Kudlai et al. (2017)
Diplostomum pseudospathaceum	Diplostomum pseudospathaceum	LAD8	KY654010	Metacercaria	Lens	Leuciscus aspius	Cyprinidae	Slovakia	River Danube	Kudlai et al. (2017)
Diplostomum pseudospathaceum	Diplostomum pseudospathaceum	LAD9	KY654011	Metacercaria	Lens	Leuciscus aspius	Cyprinidae	Hungary	River Danube	Kudlai et al. (2017)
Diplostomum pseudospathaceum	Diplostomum pseudospathaceum	LID1	KY654012	Metacercaria	Lens	Leuciscus idus	Cyprinidae	Slovakia	River Danube	Kudlai et al. (2017)
Diplostomum pseudospathaceum	Diplostomum pseudospathaceum	LID2	KY654013	Metacercaria	Lens	Leuciscus idus	Cyprinidae	Slovakia	River Danube	Kudlai et al. (2017)
Diplostomum pseudospathaceum	Diplostomum pseudospathaceum	LLD	KY654014	Metacercaria	Lens	Lota lota	Lotidae	Hungary	River Danube	Kudlai et al. (2017)
Diplostomum pseudospathaceum	Diplostomum pseudospathaceum	VVD3	KY654015	Metacercaria	Lens	Vimba vimba	Cyprinidae	Slovakia	River Danube	Kudlai et al. (2017)
Diplostomum pseudospathaceum	Diplostomum pseudospathaceum	VVD4	KY654016	Metacercaria	Lens	Vimba vimba	Cyprinidae	Hungary	River Danube	Kudlai et al. (2017)
Diplostomum pseudospathaceum	Diplostomum pseudospathaceum	Ls1	MH170295	Cercaria		Lymnaea stagnalis	Lymnaeidae	UK	Dinton Pastures Country Park, Berkshire	Enabulele & Awharitoma (2018)
Diplostomum pseudospathaceum	Diplostomum pseudospathaceum	Ls2	MH170296	Cercaria		Lymnaea stagnalis	Lymnaeidae	UK	Dinton Pastures Country Park, Berkshire	Enabulele & Awharitoma (2018)
Diplostomum pseudospathaceum	Diplostomum pseudospathaceum	Ls3	MH170297	Cercaria		Lymnaea stagnalis	Lymnaeidae	UK	Dinton Pastures Country Park, Berkshire	Enabulele & Awharitoma (2018)
Diplostomum pseudospathaceum	Diplostomum pseudospathaceum	Ls4	MH170298	Cercaria		Lymnaea stagnalis	Lymnaeidae	UK	Dinton Pastures Country Park, Berkshire	Enabulele & Awharitoma (2018)
Diplostomum pseudospathaceum	Diplostomum pseudospathaceum	Ls5	MH170299	Cercaria		Lymnaea stagnalis	Lymnaeidae	UK	River Wandle, Morden Hall Park, London	Enabulele & Awharitoma (2018)
Diplostomum pseudospathaceum	Diplostomum pseudospathaceum	Ls6	MH170300	Cercaria		Lymnaea stagnalis	Lymnaeidae	UK	Marsh Farm, Surrey	Enabulele & Awharitoma (2018)
Diplostomum pseudospathaceum	Diplostomum pseudospathaceum	Ls7	MH170301	Cercaria		Lymnaea stagnalis	Lymnaeidae	UK	Marsh Farm, Surrey	Enabulele & Awharitoma (2018)
Diplostomum pseudospathaceum	Diplostomum pseudospathaceum	Ls8	MH170302	Cercaria		Lymnaea stagnalis	Lymnaeidae	UK	Marsh Farm, Surrey	Enabulele & Awharitoma (2018)
Diplostomum pseudospathaceum	Diplostomum pseudospathaceum	Ls9	MH170303	Cercaria		Lymnaea stagnalis	Lymnaeidae	UK	Marsh Farm, Surrey	Enabulele & Awharitoma (2018)
Diplostomum pseudospathaceum	Diplostomum pseudospathaceum	Ls10	MH170304	Cercaria		Lymnaea stagnalis	Lymnaeidae	UK	Tundry Pond, Hampshire	Enabulele & Awharitoma (2018)
Diplostomum pseudospathaceum	Diplostomum pseudospathaceum	Ls11	MH170305	Cercaria		Lymnaea stagnalis	Lymnaeidae	UK	Tundry Pond, Hampshire	Enabulele & Awharitoma (2018)
Diplostomum pseudospathaceum	Diplostomum pseudospathaceum	Ls12	MH170306	Cercaria		Lymnaea stagnalis	Lymnaeidae	UK	Tundry Pond, Hampshire	Enabulele & Awharitoma (2018)
Diplostomum pseudospathaceum	Diplostomum pseudospathaceum	Ls13	MH170307	Cercaria		Lymnaea stagnalis	Lymnaeidae	UK	Tundry Pond, Hampshire	Enabulele & Awharitoma (2018)
Diplostomum pseudospathaceum	Diplostomum pseudospathaceum	LRED1	KP025771	Adult		Larus ridibundus	Laridae	Spain	Ebro Delta	Pérez-del-Olmo et al. (2014)
Diplostomum spathaceum	Diplostomum spathaceum	LCT2	JX986895	Adult		Larus cachinnans	Laridae	Czech Republic	Tovacov	Georgieva et al. (2013)
Diplostomum spathaceum	Diplostomum spathaceum	GAH4	JX986894	Metacercaria	Lens	Gasterosteus aculeatus	Gasterosteidae	Germany	Hengsteysee	Georgieva et al. (2013)
Diplostomum spathaceum	Diplostomum spathaceum	GAH3	JX986893	Metacercaria	Lens	Gasterosteus aculeatus	Gasterosteidae	Germany	Hengsteysee	Georgieva et al. (2013)
Diplostomum spathaceum	Diplostomum spathaceum	LAG1	JX986892	Adult		Larus argentatus	Laridae	Poland	Gdansk	Georgieva et al. (2013)
Diplostomum spathaceum	Diplostomum spathaceum	RAH6	JX986891	Cercaria		Radix auricularia	Lymnaeidae	Germany	Hengsteysee	Georgieva et al. (2013)
Diplostomum spathaceum	Diplostomum spathaceum	GAH2	JX986890	Metacercaria	Lens	Gasterosteus aculeatus	Gasterosteidae	Germany	Hengsteysee	Georgieva et al. (2013)
Diplostomum spathaceum	Diplostomum spathaceum	RAH5	JX986889	Cercaria		Radix auricularia	Lymnaeidae	Germany	Hengsteysee	Georgieva et al. (2013)
Diplostomum spathaceum	Diplostomum spathaceum	GAH1	JX986888	Metacercaria	Lens	Gasterosteus aculeatus	Gasterosteidae	Germany	Hengsteysee	Georgieva et al. (2013)
Diplostomum spathaceum	Diplostomum spathaceum	LCT1	JX986887	Adult		Larus cachinnans	Laridae	Czech Republic	Tovacov	Georgieva et al. (2013)
Diplostomum spathaceum	Diplostomum paracaudum	RA155	JQ639176	Cercaria		Radix auricularia	Lymnaeidae	Germany	Lake Constance	Behrmann-Godel (2013)
Diplostomum spathaceum	Diplostomum spathaceum	LCED1	KP025772	Adult		Larus argentatus michahellis	Laridae	Spain	Ebro Delta	Pérez-del-Olmo et al. (2014)
Diplostomum spathaceum	Diplostomum spathaceum	LCED2	KP025773	Adult		Larus argentatus michahellis	Laridae	Spain	Ebro Delta	Pérez-del-Olmo et al. (2014)
Diplostomum spathaceum	Diplostomum spathaceum	LCED3	KP025774	Adult		Larus argentatus michahellis	Laridae	Spain	Ebro Delta	Pérez-del-Olmo et al. (2014)
Diplostomum spathaceum	Diplostomum spathaceum	LRC 3	KP025775	Adult		Larus ridibundus	Laridae	Spain	Cunit	Pérez-del-Olmo et al. (2014)
Diplostomum spathaceum	Diplostomum spathaceum	LRED2	KP025776	Adult		Larus ridibundus	Laridae	Spain	Ebro Delta	Pérez-del-Olmo et al. (2014)
Diplostomum spathaceum	Diplostomum spathaceum	LRED3	KP025777	Adult		Larus ridibundus	Laridae	Spain	Ebro Delta	Pérez-del-Olmo et al. (2014)
Diplostomum spathaceum	Diplostomum spathaceum	MAED1	KP025778	Metacercaria	Lens	Misgurnus anguillicaudatus	Cobitidae	Spain	Ebro Delta	Pérez-del-Olmo et al. (2014)
Diplostomum spathaceum	Diplostomum spathaceum	MAED2	KP025779	Metacercaria	Lens	Misgurnus anguillicaudatus	Cobitidae	Spain	Ebro Delta	Pérez-del-Olmo et al. (2014)
Diplostomum spathaceum	Diplostomum spathaceum	PWVG1	KP025780	Metacercaria	Lens	Pseudochondrostoma willkommii	Cyprinidae	Spain	Villafranco del Guadiana	Pérez-del-Olmo et al. (2014)
Diplostomum spathaceum	Diplostomum spathaceum	PWVG2	KP025781	Metacercaria	Lens	Pseudochondrostoma willkommii	Cyprinidae	Spain	Villafranco del Guadiana	Pérez-del-Olmo et al. (2014)
Diplostomum spathaceum	Diplostomum spathaceum	PWVG3	KP025782	Metacercaria	Lens	Pseudochondrostoma willkommii	Cyprinidae	Spain	Villafranco del Guadiana	Pérez-del-Olmo et al. (2014)
Diplostomum spathaceum	Diplostomum spathaceum	PWVG4	KP025783	Metacercaria	Lens	Pseudochondrostoma willkommii	Cyprinidae	Spain	Villafranco del Guadiana	Pérez-del-Olmo et al. (2014)
Diplostomum spathaceum	Diplostomum spathaceum	PWVG5	KP025784	Metacercaria	Lens	Pseudochondrostoma willkommii	Cyprinidae	Spain	Villafranco del Guadiana	Pérez-del-Olmo et al. (2014)
Diplostomum spathaceum	Diplostomum spathaceum	PWVG6	KP025785	Metacercaria	Lens	Pseudochondrostoma willkommii	Cyprinidae	Spain	Villafranco del Guadiana	Pérez-del-Olmo et al. (2014)
Diplostomum spathaceum	Diplostomum spathaceum	PWVG7	KP025786	Metacercaria	Lens	Pseudochondrostoma willkommii	Cyprinidae	Spain	Villafranco del Guadiana	Pérez-del-Olmo et al. (2014)
Diplostomum spathaceum	Diplostomum spathaceum	SGED 6	KP025787	Metacercaria	Lens	Siluris glanis	Siluridae	Spain	Ebro Delta	Pérez-del-Olmo et al. (2014)
Diplostomum spathaceum	Diplostomum spathaceum	GAFP1	KJ726433	Metacercaria	Lens	Gasterosteus aculeatus	Gasterosteidae	Iceland	Lake Family Park	Blasco-Costa et al. (2014)
Diplostomum spathaceum	Diplostomum spathaceum	GAFP2	KJ726434	Metacercaria	Lens	Gasterosteus aculeatus	Gasterosteidae	Iceland	Lake Family Park	Blasco-Costa et al. (2014)
Diplostomum spathaceum	Diplostomum spathaceum	GANH2	KJ726435	Metacercaria	Lens	Gasterosteus aculeatus	Gasterosteidae	Iceland	Lake Nordic House	Blasco-Costa et al. (2014)
Diplostomum spathaceum	Diplostomum spathaceum	GANH3	KJ726436	Metacercaria	Lens	Gasterosteus aculeatus	Gasterosteidae	Iceland	Lake Nordic House	Blasco-Costa et al. (2014)
Diplostomum spathaceum	Diplostomum spathaceum	GANH1	KJ726437	Metacercaria	Lens	Gasterosteus aculeatus	Gasterosteidae	Iceland	Lake Nordic House	Blasco-Costa et al. (2014)
Diplostomum spathaceum	Diplostomum spathaceum	SAH1	KJ726438	Metacercaria	Lens	Salvelinus alpinus	Salmonidae	Iceland	Lake Hafravatn	Blasco-Costa et al. (2014)
Diplostomum spathaceum	Diplostomum spathaceum	GAFP3	KJ726439	Metacercaria	Lens	Gasterosteus aculeatus	Gasterosteidae	Iceland	Lake Family Park	Blasco-Costa et al. (2014)
Diplostomum spathaceum	Diplostomum spathaceum	spa3a	KR269763	Adult		Larus ridibundus	Laridae	Czech Republic		Brabec et al. (2015)
Diplostomum spathaceum	Diplostomum spathaceum	RaHe21	KR149547	Cercaria		Radix auricularia	Lymnaeidae	Germany	Hengsteysee	Selbach et al. (2015)
Diplostomum spathaceum	Diplostomum spathaceum	RaHe22	KR149548	Cercaria		Radix auricularia	Lymnaeidae	Germany	Hengsteysee	Selbach et al. (2015)
Diplostomum spathaceum	Diplostomum spathaceum	RaHe23	KR149549	Cercaria		Radix auricularia	Lymnaeidae	Germany	Hengsteysee	Selbach et al. (2015)
Diplostomum spathaceum	Diplostomum spathaceum	RaHe24	KR149550	Cercaria		Radix auricularia	Lymnaeidae	Germany	Hengsteysee	Selbach et al. (2015)
Diplostomum spathaceum	Diplostomum spathaceum	RaHe25	KR149551	Cercaria		Radix auricularia	Lymnaeidae	Germany	Hengsteysee	Selbach et al. (2015)
Diplostomum spathaceum	Diplostomum spathaceum	RaHe26	KR149552	Cercaria		Radix auricularia	Lymnaeidae	Germany	Hengsteysee	Selbach et al. (2015)
Diplostomum spathaceum	Diplostomum spathaceum	RaHe27	KR149553	Cercaria		Radix auricularia	Lymnaeidae	Germany	Hengsteysee	Selbach et al. (2015)
Diplostomum spathaceum	Diplostomum spathaceum	D.LL.Bl.IRQ3.468.1	KR271463	Metacercaria	Lens	Carasobarbus luteus	Cyprinidae	Iraq	River Tigris	Locke et al. (2015)
Diplostomum spathaceum	Diplostomum spathaceum	D.LL.Bl.IRQ3.468.3	KR271428	Metacercaria	Lens	Carasobarbus luteus	Cyprinidae	Iraq	River Tigris	Locke et al. (2015)
Diplostomum spathaceum	Diplostomum spathaceum	D.RL.Bl.IRQ3.469.1	KR271464	Metacercaria	Lens	Carasobarbus luteus	Cyprinidae	Iraq	River Tigris	Locke et al. (2015)
Diplostomum spathaceum	Diplostomum spathaceum	D.RL.Bl.IRQ3.477.1	KR271448	Metacercaria	Lens	Carasobarbus luteus	Cyprinidae	Iraq	River Tigris	Locke et al. (2015)
Diplostomum spathaceum	Diplostomum spathaceum	D.LL.Bl.IRQ3.484.2	KR271465	Metacercaria	Lens	Carasobarbus luteus	Cyprinidae	Iraq	River Tigris	Locke et al. (2015)
Diplostomum spathaceum	Diplostomum spathaceum	D.LL.Am.IRQ1.514.1	KR271415	Metacercaria	Lens	Acanthobrama marmid	Cyprinidae	Iraq	River Tigris	Locke et al. (2015)
Diplostomum spathaceum	Diplostomum spathaceum	D.LL.Am.IRQ1.514.3	KR271458	Metacercaria	Lens	Acanthobrama marmid	Cyprinidae	Iraq	River Tigris	Locke et al. (2015)
Diplostomum spathaceum	Diplostomum spathaceum	D.RL.Am.IRQ1.514.4	KR271454	Metacercaria	Lens	Acanthobrama marmid	Cyprinidae	Iraq	River Tigris	Locke et al. (2015)
Diplostomum spathaceum	Diplostomum spathaceum	D.RL.Am.IRQ2.537.6	KR271444	Metacercaria	Lens	Acanthobrama marmid	Cyprinidae	Iraq	River Tigris	Locke et al. (2015)
Diplostomum spathaceum	Diplostomum spathaceum	D.RL.Am.IRQ2.537.8	KR271456	Metacercaria	Lens	Acanthobrama marmid	Cyprinidae	Iraq	River Tigris	Locke et al. (2015)
Diplostomum spathaceum	Diplostomum spathaceum	D.RL.Ac.IRQ3.594.1	KR271418	Metacercaria	Lens	Alburnus caeruleus	Cyprinidae	Iraq	River Tigris	Locke et al. (2015)
Diplostomum spathaceum	Diplostomum spathaceum	D.RL.Ac.IRQ3.594.2	KR271424	Metacercaria	Lens	Alburnus caeruleus	Cyprinidae	Iraq	River Tigris	Locke et al. (2015)
Diplostomum spathaceum	Diplostomum spathaceum	D.LL.Cm.IRQ3.590.1	KR271427	Metacercaria	Lens	Cyprinion macrostomum	Cyprinidae	Iraq	River Tigris	Locke et al. (2015)
Diplostomum spathaceum	Diplostomum spathaceum	D.LL.Cm.IRQ3.590.4	KR271426	Metacercaria	Lens	Cyprinion macrostomum	Cyprinidae	Iraq	River Tigris	Locke et al. (2015)
Diplostomum spathaceum	Diplostomum spathaceum	D.LL.Cm.IRQ3.590.5	KR271466	Metacercaria	Lens	Cyprinion macrostomum	Cyprinidae	Iraq	River Tigris	Locke et al. (2015)
Diplostomum spathaceum	Diplostomum spathaceum	D.RL.Cr.IRQ3.598.1	KR271425	Metacercaria	Lens	Cyprinion macrostomum	Cyprinidae	Iraq	River Tigris	Locke et al. (2015)
Diplostomum spathaceum	Diplostomum spathaceum	D.RL.Cr.IRQ3.598.5	KR271422	Metacercaria	Lens	Cyprinion macrostomum	Cyprinidae	Iraq	River Tigris	Locke et al. (2015)
Diplostomum spathaceum	Diplostomum spathaceum	D.RL.Cr.IRQ3.598.6	KR271419	Metacercaria	Lens	Cyprinion macrostomum	Cyprinidae	Iraq	River Tigris	Locke et al. (2015)
Diplostomum spathaceum	Diplostomum spathaceum	D.RL.Cr.IRQ3.598.7	KR271447	Metacercaria	Lens	Cyprinion macrostomum	Cyprinidae	Iraq	River Tigris	Locke et al. (2015)
Diplostomum spathaceum	Diplostomum spathaceum	D.LL.Cm.IRQ1.521.1	KR271439	Metacercaria	Lens	Cyprinion macrostomum	Cyprinidae	Iraq	River Tigris	Locke et al. (2015)
Diplostomum spathaceum	Diplostomum spathaceum	D.LL.Cm.IRQ1.521.2	KR271450	Metacercaria	Lens	Cyprinion macrostomum	Cyprinidae	Iraq	River Tigris	Locke et al. (2015)
Diplostomum spathaceum	Diplostomum spathaceum	D.LL.Cm.IRQ1.521.4	KR271429	Metacercaria	Lens	Cyprinion macrostomum	Cyprinidae	Iraq	River Tigris	Locke et al. (2015)
Diplostomum spathaceum	Diplostomum spathaceum	D.LL.Cm.IRQ1.521.5	KR271440	Metacercaria	Lens	Cyprinion macrostomum	Cyprinidae	Iraq	River Tigris	Locke et al. (2015)
Diplostomum spathaceum	Diplostomum spathaceum	D.RL.Cm.IRQ1.521.2	KR271460	Metacercaria	Lens	Cyprinion macrostomum	Cyprinidae	Iraq	River Tigris	Locke et al. (2015)
Diplostomum spathaceum	Diplostomum spathaceum	D.RL.Cm.IRQ1.521.4	KR271449	Metacercaria	Lens	Cyprinion macrostomum	Cyprinidae	Iraq	River Tigris	Locke et al. (2015)
Diplostomum spathaceum	Diplostomum spathaceum	D.RL.Cm.IRQ1.521.5	KR271438	Metacercaria	Lens	Cyprinion macrostomum	Cyprinidae	Iraq	River Tigris	Locke et al. (2015)
Diplostomum spathaceum	Diplostomum spathaceum	D.RL.Cm.IRQ1.521.6	KR271453	Metacercaria	Lens	Cyprinion macrostomum	Cyprinidae	Iraq	River Tigris	Locke et al. (2015)
Diplostomum spathaceum	Diplostomum spathaceum	D.RL.Cm.IRQ1.521.8	KR271452	Metacercaria	Lens	Cyprinion macrostomum	Cyprinidae	Iraq	River Tigris	Locke et al. (2015)
Diplostomum spathaceum	Diplostomum spathaceum	D.RL.Cm.IRQ1.521.10	KR271461	Metacercaria	Lens	Cyprinion macrostomum	Cyprinidae	Iraq	River Tigris	Locke et al. (2015)
Diplostomum spathaceum	Diplostomum spathaceum	D.L.ab.UYG.1.9	KR271430	Metacercaria	Lens	Abramis brama	Cyprinidae	China	River Tigris	Locke et al. (2015)
Diplostomum spathaceum	Diplostomum spathaceum	D.L.ab.UYG.1.12	KR271443	Metacercaria	Lens	Abramis brama	Cyprinidae	China	River Tigris	Locke et al. (2015)
Diplostomum spathaceum	Diplostomum spathaceum	D.LL.Bl.IRQ3.468.5	KR271432	Metacercaria	Lens	Carasobarbus luteus	Cyprinidae	Iraq	River Tigris	Locke et al. (2015)
Diplostomum spathaceum	Diplostomum spathaceum	D.LL.Bl.IRQ3.468.6	KR271436	Metacercaria	Lens	Carasobarbus luteus	Cyprinidae	Iraq	River Tigris	Locke et al. (2015)
Diplostomum spathaceum	Diplostomum spathaceum	D.RL.Bl.IRQ3.469.4	KR271469	Metacercaria	Lens	Carasobarbus luteus	Cyprinidae	Iraq	River Tigris	Locke et al. (2015)
Diplostomum spathaceum	Diplostomum spathaceum	D.LL.Am.IRQ2.537.1	KR271421	Metacercaria	Lens	Acanthobrama marmid	Cyprinidae	Iraq	River Tigris	Locke et al. (2015)
Diplostomum spathaceum	Diplostomum spathaceum	D.LL.Am.IRQ2.537.2	KR271416	Metacercaria	Lens	Acanthobrama marmid	Cyprinidae	Iraq	River Tigris	Locke et al. (2015)
Diplostomum spathaceum	Diplostomum spathaceum	D.LL.Am.IRQ2.537.6	KR271451	Metacercaria	Lens	Acanthobrama marmid	Cyprinidae	Iraq	River Tigris	Locke et al. (2015)
Diplostomum spathaceum	Diplostomum spathaceum	D.LL.Am.IRQ2.537.7	KR271423	Metacercaria	Lens	Acanthobrama marmid	Cyprinidae	Iraq	River Tigris	Locke et al. (2015)
Diplostomum spathaceum	Diplostomum spathaceum	D.LL.Am.IRQ2.537.8	KR271441	Metacercaria	Lens	Acanthobrama marmid	Cyprinidae	Iraq	River Tigris	Locke et al. (2015)
Diplostomum spathaceum	Diplostomum spathaceum	D.LL.Am.IRQ2.537.9	KR271455	Metacercaria	Lens	Acanthobrama marmid	Cyprinidae	Iraq	River Tigris	Locke et al. (2015)
Diplostomum spathaceum	Diplostomum spathaceum	D.LL.Am.IRQ2.537.10	KR271435	Metacercaria	Lens	Acanthobrama marmid	Cyprinidae	Iraq	River Tigris	Locke et al. (2015)
Diplostomum spathaceum	Diplostomum spathaceum	D.LL.Am.IRQ2.537.11	KR271467	Metacercaria	Lens	Acanthobrama marmid	Cyprinidae	Iraq	River Tigris	Locke et al. (2015)
Diplostomum spathaceum	Diplostomum spathaceum	D.L.ab.UYG.1.6.1	KR271434	Metacercaria	Lens	Abramis brama	Cyprinidae	China	River Irtysh	Locke et al. (2015)
Diplostomum spathaceum	Diplostomum spathaceum	D.L.Pf.ITA2.X.1	KR271468	Metacercaria	Lens	Perca fluviatilis	Percidae	Italy	Oliveto Lario	Locke et al. (2015)
Diplostomum spathaceum	Diplostomum spathaceum	D.L.Pf.ITA2.X.3	KR271417	Metacercaria	Lens	Perca fluviatilis	Percidae	Italy	Oliveto Lario	Locke et al. (2015)
Diplostomum spathaceum	Diplostomum spathaceum	D.L.Pf.ITA2.X.5	KR271457	Metacercaria	Lens	Perca fluviatilis	Percidae	Italy	Oliveto Lario	Locke et al. (2015)
Diplostomum spathaceum	Diplostomum spathaceum	D.L.Pf.ITA2.X.6	KR271420	Metacercaria	Lens	Perca fluviatilis	Percidae	Italy	Oliveto Lario	Locke et al. (2015)
Diplostomum spathaceum	Diplostomum spathaceum	D.L.ab.UYG.1.1	KR271446	Metacercaria	Lens	Abramis brama	Cyprinidae	China	River Irtysh	Locke et al. (2015)
Diplostomum spathaceum	Diplostomum spathaceum	D.L.ab.UYG.1.3	KR271433	Metacercaria	Lens	Abramis brama	Cyprinidae	China	River Irtysh	Locke et al. (2015)
Diplostomum spathaceum	Diplostomum spathaceum	D.L.ab.UYG.1.4	KR271459	Metacercaria	Lens	Abramis brama	Cyprinidae	China	River Irtysh	Locke et al. (2015)
Diplostomum spathaceum	Diplostomum spathaceum	D.L.Sg.DAN1.2	KR271462	Metacercaria	Lens	Siluris glanis	Siluridae	Romania	Moldova Noua	Locke et al. (2015)
Diplostomum spathaceum	Diplostomum spathaceum	D.L.Sg.DAN1.10	KR271442	Metacercaria	Lens	Siluris glanis	Siluridae	Romania	Moldova Noua	Locke et al. (2015)
Diplostomum spathaceum	Diplostomum spathaceum	D.L.Rr.BEG1.1	KR271445	Metacercaria	Lens	Rutilus rutilus	Cyprinidae	Romania	River Bega near Timisoara	Locke et al. (2015)
Diplostomum spathaceum	Diplostomum spathaceum	Dp.Rp.GPS.9.3	KR271431	Cercaria		Radix peregra	Lymnaeidae	Germany	Grosser Ploener See	Locke et al. (2015)
Diplostomum spathaceum	Diplostomum spathaceum	Dp.Rp.Diek.4.1	KR271414	Cercaria		Radix peregra	Lymnaeidae	Germany	Dieksee	Locke et al. (2015)
Diplostomum spathaceum	Diplostomum spathaceum	D.L.Cyc.CTA.1.1	KR271437	Metacercaria	Lens	Cyprinus carpio	Cyprinidae	Croatia		Locke et al. (2015)
Diplostomum spathaceum	Diplostomum spathaceum	ABD1	KY653961	Metacercaria	Lens	Abramis brama	Cyprinidae	Slovakia	River Danube	Kudlai et al. (2017)
Diplostomum spathaceum	Diplostomum spathaceum	ABD2	KY653962	Metacercaria	Lens	Abramis brama	Cyprinidae	Slovakia	River Danube	Kudlai et al. (2017)
Diplostomum spathaceum	Diplostomum spathaceum	ABD3	KY653963	Metacercaria	Lens	Abramis brama	Cyprinidae	Slovakia	River Danube	Kudlai et al. (2017)
Diplostomum spathaceum	Diplostomum spathaceum	ABD4	KY653964	Metacercaria	Lens	Abramis brama	Cyprinidae	Slovakia	River Danube	Kudlai et al. (2017)
Diplostomum spathaceum	Diplostomum spathaceum	ABD5	KY653965	Metacercaria	Lens	Abramis brama	Cyprinidae	Slovakia	River Danube	Kudlai et al. (2017)
Diplostomum spathaceum	Diplostomum spathaceum	ABD6	KY653966	Metacercaria	Lens	Abramis brama	Cyprinidae	Slovakia	River Danube	Kudlai et al. (2017)
Diplostomum spathaceum	Diplostomum spathaceum	ABD7	KY653967	Metacercaria	Lens	Abramis brama	Cyprinidae	Slovakia	River Danube	Kudlai et al. (2017)
Diplostomum spathaceum	Diplostomum spathaceum	ABD8	KY653968	Metacercaria	Lens	Abramis brama	Cyprinidae	Slovakia	River Danube	Kudlai et al. (2017)
Diplostomum spathaceum	Diplostomum spathaceum	ABD9	KY653969	Metacercaria	Lens	Abramis brama	Cyprinidae	Slovakia	River Danube	Kudlai et al. (2017)
Diplostomum spathaceum	Diplostomum spathaceum	ARD	KY653970	Metacercaria	Lens	Acipenser ruthenus	Acipenseridae	Slovakia	River Danube	Kudlai et al. (2017)
Diplostomum spathaceum	Diplostomum spathaceum	BBD1	KY653971	Metacercaria	Lens	Blicca bjoerkna	Cyprinidae	Slovakia	River Danube	Kudlai et al. (2017)
Diplostomum spathaceum	Diplostomum spathaceum	BBD2	KY653972	Metacercaria	Lens	Blicca bjoerkna	Cyprinidae	Slovakia	River Danube	Kudlai et al. (2017)
Diplostomum spathaceum	Diplostomum spathaceum	BBD3	KY653973	Metacercaria	Lens	Blicca bjoerkna	Cyprinidae	Hungary	River Danube	Kudlai et al. (2017)
Diplostomum spathaceum	Diplostomum spathaceum	CND1	KY653974	Metacercaria	Lens	Chondrostoma nasus	Cyprinidae	Slovakia	River Danube	Kudlai et al. (2017)
Diplostomum spathaceum	Diplostomum spathaceum	CND2	KY653975	Metacercaria	Lens	Chondrostoma nasus	Cyprinidae	Hungary	River Danube	Kudlai et al. (2017)
Diplostomum spathaceum	Diplostomum spathaceum	LAD1	KY653976	Metacercaria	Lens	Leuciscus aspius	Cyprinidae	Hungary	River Danube	Kudlai et al. (2017)
Diplostomum spathaceum	Diplostomum spathaceum	LAD2	KY653977	Metacercaria	Lens	Leuciscus aspius	Cyprinidae	Slovakia	River Danube	Kudlai et al. (2017)
Diplostomum spathaceum	Diplostomum spathaceum	RPD1	KY653978	Metacercaria	Lens	Rutilus pigus	Cyprinidae	Slovakia	River Danube	Kudlai et al. (2017)
Diplostomum spathaceum	Diplostomum spathaceum	RPD2	KY653979	Metacercaria	Lens	Rutilus pigus	Cyprinidae	Slovakia	River Danube	Kudlai et al. (2017)
Diplostomum spathaceum	Diplostomum spathaceum	RPD3	KY653980	Metacercaria	Lens	Rutilus pigus	Cyprinidae	Slovakia	River Danube	Kudlai et al. (2017)
Diplostomum spathaceum	Diplostomum spathaceum	RPD4	KY653981	Metacercaria	Lens	Rutilus pigus	Cyprinidae	Slovakia	River Danube	Kudlai et al. (2017)
Diplostomum spathaceum	Diplostomum spathaceum	RRD1	KY653982	Metacercaria	Lens	Rutilus rutilus	Cyprinidae	Slovakia	River Danube	Kudlai et al. (2017)
Diplostomum spathaceum	Diplostomum spathaceum	RRD2	KY653983	Metacercaria	Lens	Rutilus rutilus	Cyprinidae	Hungary	River Danube	Kudlai et al. (2017)
Diplostomum spathaceum	Diplostomum spathaceum	SGD	KY653984	Metacercaria	Lens	Silurus glanis	Cyprinidae	Slovakia	River Danube	Kudlai et al. (2017)
Diplostomum spathaceum	Diplostomum spathaceum	VVD1	KY653985	Metacercaria	Lens	Vimba vimba	Cyprinidae	Slovakia	River Danube	Kudlai et al. (2017)
Diplostomum spathaceum	Diplostomum spathaceum	VVD2	KY653986	Metacercaria	Lens	Vimba vimba	Cyprinidae	Slovakia	River Danube	Kudlai et al. (2017)
Diplostomum spathaceum	Diplostomum spathaceum	clone "pEASY-T1"	KT736038					China		Dang et al. (unpublished data)
Diplostomum sp. 1 of Moszczynska et al. (2009)	Diplostomum sp. 1 SAL-2008	D.IN.Kq.Lama.1.1	FJ477195	Adult (?exp.)		Larus marinus	Laridae	Canada	Kangiqsualujjuaq	Moszczynska et al. (2009)
Diplostomum sp. 1 of Moszczynska et al. (2009)	Diplostomum sp. 1 SAL-2008	D.LL.B.Ls.1.1	GQ292477	Metacercaria	Lens	Labidesthes sicculus	Atherinopsidae	Canada	Beauharnois	Locke et al. (2010a)
Diplostomum sp. 1 of Moszczynska et al. (2009)	Diplostomum sp. 1 SAL-2008	D.IN.SSO.Ld.1F.2	GQ292475	Adult		Larus delawarensis	Laridae	Canada	WM Landfill	Locke et al. (2010a)
Diplostomum sp. 1 of Moszczynska et al. (2009)	Diplostomum sp. 1 SAL-2008	D.IN.SSO.Ld.1F.27	GQ292481	Adult		Larus delawarensis	Laridae	Canada	WM Landfill	Locke et al. (2010a)
Diplostomum sp. 1 of Moszczynska et al. (2009)	Diplostomum sp. 1 SAL-2008	D.IN.SSO.Ld.2F.6	GQ292480	Adult		Larus delawarensis	Laridae	Canada	WM Landfill	Locke et al. (2010a)
Diplostomum sp. 1 of Moszczynska et al. (2009)	Diplostomum sp. 1 SAL-2008	D.IN.SSO.Ld.2F.7	GQ292478	Adult		Larus delawarensis	Laridae	Canada	WM Landfill	Locke et al. (2010a)
Diplostomum sp. 1 of Moszczynska et al. (2009)	Diplostomum sp. 1 SAL-2008	D.IN.SSO.Ld.3F.1	GQ292479	Adult		Larus delawarensis	Laridae	Canada	WM Landfill	Locke et al. (2010a)
Diplostomum sp. 1 of Moszczynska et al. (2009)	Diplostomum sp. 1 SAL-2008	D.LL.D.Md.1.1	GQ292476	Metacercaria	Lens	Micropterus dolomieu	Centrarchidae	Canada	Dorval Island	Locke et al. (2010a)
Diplostomum sp. 1 of Moszczynska et al. (2009)	Diplostomum sp. 1 SAL-2008	D.RL.IVT.Cc.3F.2	HM064685	Metacercaria	Lens	Catostomus commersonii	Catostomidae	Canada	Ilet Vert	Locke et al. (2010b)
Diplostomum sp. 1 of Moszczynska et al. (2009)	Diplostomum sp. 1 SAL-2008	D.LL.O05.Mm.2.6	HM064680	Metacercaria	Lens	Moxostoma macrolepidotum	Catostomidae	Canada	Ile aux Ours	Locke et al. (2010b)
Diplostomum sp. 1 of Moszczynska et al. (2009)	Diplostomum sp. 1 SAL-2008	D.LL.IPA05.J.19.1	HM064681	Metacercaria	Lens	Etheostoma nigrum	Percidae	Canada	Iles de la Paix	Locke et al. (2010b)
Diplostomum sp. 1 of Moszczynska et al. (2009)	Diplostomum sp. 1 SAL-2008	10JS71(12)	HM064679	Adult		Larus argentatus	Laridae	Canada	Delta Marsh	Locke et al. (2010b)
Diplostomum sp. 1 of Moszczynska et al. (2009)	Diplostomum sp. 1 SAL-2008	14G W-06-02	HM064678	Adult		Larus argentatus	Laridae	Canada	Delta Marsh	Locke et al. (2010b)
Diplostomum sp. 1 of Moszczynska et al. (2009)	Diplostomum sp. 1 SAL-2008	D.IN.ELA8.La.1.3	HM064682	Adult		Larus argentatus	Laridae	Canada	East Lake Ontario	Locke et al. (2010b)
Diplostomum sp. 1 of Moszczynska et al. (2009)	Diplostomum sp. 1 SAL-2008	D.IN.SNI.La.1.1	HM064683	Adult		Larus argentatus	Laridae	Canada	Snake Island	Locke et al. (2010b)
Diplostomum sp. 1 of Moszczynska et al. (2009)	Diplostomum sp. 1 SAL-2008	D.LL.D.S.15.1	HM064677	Metacercaria	Lens	Lepomis gibbosus	Centrarchidae	Canada	Dorval Island	Locke et al. (2010b)
Diplostomum sp. 1 of Moszczynska et al. (2009)	Diplostomum sp. 1 SAL-2008	D.LL.2.S.5.1	HM064675	Metacercaria	Lens	Lepomis gibbosus	Centrarchidae	Canada	Pointe Dupuis	Locke et al. (2010b)
Diplostomum sp. 1 of Moszczynska et al. (2009)	Diplostomum sp. 1 SAL-2008	D.LL.B.R.2.1	HM064676	Metacercaria	Lens	Ambloplites rupestris	Centrarchidae	Canada	Beauharnois	Locke et al. (2010b)
Diplostomum sp. 1 of Moszczynska et al. (2009)	Diplostomum sp. 1 SAL-2008	D.LL.1.R.8.1	HM064674	Metacercaria	Lens	Ambloplites rupestris	Centrarchidae	Canada	West of Creg Quay Marina	Locke et al. (2010b)
Diplostomum sp. 1 of Moszczynska et al. (2009)	Diplostomum sp. 1 SAL-2008	D.IN.S.Nh.L29W.2	HM064686	Adult (exp.)		Larus delawarensis fed Notropis hudsonius	Laridae/Cyprinidae	Canada	Iles aux Sables	Locke et al. (2010b)
Diplostomum sp. 1 of Moszczynska et al. (2009)	Diplostomum sp. 1 SAL-2008	D.IN.DW6.Laar.1.4	HM064687	Adult		Larus argentatus	Laridae	Canada	Delta Marsh	Locke et al. (2010b)
Diplostomum sp. 1 of Moszczynska et al. (2009)	Diplostomum sp. 1 SAL-2008	D.IN.SSO.Ld.1F.6	HM064684	Adult		Larus delawarensis	Laridae	Canada	WM Landfill	Locke et al. (2010b)
Diplostomum sp. 1 of Moszczynska et al. (2009)	Diplostomum sp. 1 SAL-2008	D.RL.D.R.6.3	KR271169	Metacercaria	Lens	Ambloplites rupestris	Centrarchidae	Canada	Dorval Island	Locke et al. (2015)
Diplostomum sp. 1 of Moszczynska et al. (2009)	Diplostomum sp. 1 SAL-2008	D.RL.D.R.14.1	KR271158	Metacercaria	Lens	Ambloplites rupestris	Centrarchidae	Canada	Dorval Island	Locke et al. (2015)
Diplostomum sp. 1 of Moszczynska et al. (2009)	Diplostomum sp. 1 SAL-2008	D.RL.D.R.14.2	KR271179	Metacercaria	Lens	Ambloplites rupestris	Centrarchidae	Canada	Dorval Island	Locke et al. (2015)
Diplostomum sp. 1 of Moszczynska et al. (2009)	Diplostomum sp. 1 SAL-2008	D.LL.B.B.23.2	KR271194	Metacercaria	Lens	Pimephales notatus	Cyprinidae	Canada	Beauharnois	Locke et al. (2015)
Diplostomum sp. 1 of Moszczynska et al. (2009)	Diplostomum sp. 1 SAL-2008	D.RL.1.G.1.2	KR271173	Metacercaria	Lens	Notemigonus crysoleucas	Cyprinidae	Canada	West of Creg Quay Marina	Locke et al. (2015)
Diplostomum sp. 1 of Moszczynska et al. (2009)	Diplostomum sp. 1 SAL-2008	D.RL.1.G.1.4	KR271221	Metacercaria	Lens	Notemigonus crysoleucas	Cyprinidae	Canada	West of Creg Quay Marina	Locke et al. (2015)
Diplostomum sp. 1 of Moszczynska et al. (2009)	Diplostomum sp. 1 SAL-2008	D.LL.1.G.1.1	KR271248	Metacercaria	Lens	Notemigonus crysoleucas	Cyprinidae	Canada	West of Creg Quay Marina	Locke et al. (2015)
Diplostomum sp. 1 of Moszczynska et al. (2009)	Diplostomum sp. 1 SAL-2008	D.LL.1.G.1.2	KR271244	Metacercaria	Lens	Notemigonus crysoleucas	Cyprinidae	Canada	West of Creg Quay Marina	Locke et al. (2015)
Diplostomum sp. 1 of Moszczynska et al. (2009)	Diplostomum sp. 1 SAL-2008	D.LL.1.G.1.3	KR271258	Metacercaria	Lens	Notemigonus crysoleucas	Cyprinidae	Canada	West of Creg Quay Marina	Locke et al. (2015)
Diplostomum sp. 1 of Moszczynska et al. (2009)	Diplostomum sp. 1 SAL-2008	D.LL.1.G.18.2	KR271253	Metacercaria	Lens	Notemigonus crysoleucas	Cyprinidae	Canada	West of Creg Quay Marina	Locke et al. (2015)
Diplostomum sp. 1 of Moszczynska et al. (2009)	Diplostomum sp. 1 SAL-2008	D.LL.1.G.15.1	KR271190	Metacercaria	Lens	Pimephales notatus	Cyprinidae	Canada	West of Creg Quay Marina	Locke et al. (2015)
Diplostomum sp. 1 of Moszczynska et al. (2009)	Diplostomum sp. 1 SAL-2008	D.LL.2.G.19.5	KR271209	Metacercaria	Lens	Notemigonus crysoleucas	Cyprinidae	Canada	Pointe Dupuis	Locke et al. (2015)
Diplostomum sp. 1 of Moszczynska et al. (2009)	Diplostomum sp. 1 SAL-2008	D.RL.2.G.13.7	KR271147	Metacercaria	Lens	Notemigonus crysoleucas	Cyprinidae	Canada	Pointe Dupuis	Locke et al. (2015)
Diplostomum sp. 1 of Moszczynska et al. (2009)	Diplostomum sp. 1 SAL-2008	D.RL.2.G.17.2	KR271207	Metacercaria	Lens	Notemigonus crysoleucas	Cyprinidae	Canada	Pointe Dupuis	Locke et al. (2015)
Diplostomum sp. 1 of Moszczynska et al. (2009)	Diplostomum sp. 1 SAL-2008	D.LL.2.G.10.1	KR271146	Metacercaria	Lens	Notemigonus crysoleucas	Cyprinidae	Canada	Pointe Dupuis	Locke et al. (2015)
Diplostomum sp. 1 of Moszczynska et al. (2009)	Diplostomum sp. 1 SAL-2008	D.RL.2.B.18.3	KR271215	Metacercaria	Lens	Pimephales notatus	Cyprinidae	Canada	Pointe Dupuis	Locke et al. (2015)
Diplostomum sp. 1 of Moszczynska et al. (2009)	Diplostomum sp. 1 SAL-2008	D.LL.2.B.10.6	KR271241	Metacercaria	Lens	Pimephales notatus	Cyprinidae	Canada	Pointe Dupuis	Locke et al. (2015)
Diplostomum sp. 1 of Moszczynska et al. (2009)	Diplostomum sp. 1 SAL-2008	D.RL.2.B.10.3	KR271160	Metacercaria	Lens	Pimephales notatus	Cyprinidae	Canada	Pointe Dupuis	Locke et al. (2015)
Diplostomum sp. 1 of Moszczynska et al. (2009)	Diplostomum sp. 1 SAL-2008	D.RL.2.B.10.6	KR271260	Metacercaria	Lens	Pimephales notatus	Cyprinidae	Canada	Pointe Dupuis	Locke et al. (2015)
Diplostomum sp. 1 of Moszczynska et al. (2009)	Diplostomum sp. 1 SAL-2008	D.RL.2.B.11.2	KR271246	Metacercaria	Lens	Pimephales notatus	Cyprinidae	Canada	Pointe Dupuis	Locke et al. (2015)
Diplostomum sp. 1 of Moszczynska et al. (2009)	Diplostomum sp. 1 SAL-2008	D.RL.2.B.11.8	KR271195	Metacercaria	Lens	Pimephales notatus	Cyprinidae	Canada	Pointe Dupuis	Locke et al. (2015)
Diplostomum sp. 1 of Moszczynska et al. (2009)	Diplostomum sp. 1 SAL-2008	D.LL.2.B.11.2	KR271228	Metacercaria	Lens	Pimephales notatus	Cyprinidae	Canada	Pointe Dupuis	Locke et al. (2015)
Diplostomum sp. 1 of Moszczynska et al. (2009)	Diplostomum sp. 1 SAL-2008	D.RL.2.B.23.3	KR271177	Metacercaria	Lens	Pimephales notatus	Cyprinidae	Canada	Pointe Dupuis	Locke et al. (2015)
Diplostomum sp. 1 of Moszczynska et al. (2009)	Diplostomum sp. 1 SAL-2008	D.RL.2.B.19.1	KR271157	Metacercaria	Lens	Pimephales notatus	Cyprinidae	Canada	Pointe Dupuis	Locke et al. (2015)
Diplostomum sp. 1 of Moszczynska et al. (2009)	Diplostomum sp. 1 SAL-2008	D.LL.2.B.8.1	KR271265	Metacercaria	Lens	Pimephales notatus	Cyprinidae	Canada	Pointe Dupuis	Locke et al. (2015)
Diplostomum sp. 1 of Moszczynska et al. (2009)	Diplostomum sp. 1 SAL-2008	D.LL.2.B.8.2	KR271162	Metacercaria	Lens	Pimephales notatus	Cyprinidae	Canada	Pointe Dupuis	Locke et al. (2015)
Diplostomum sp. 1 of Moszczynska et al. (2009)	Diplostomum sp. 1 SAL-2008	D.LL.2.B.8.3	KR271208	Metacercaria	Lens	Pimephales notatus	Cyprinidae	Canada	Pointe Dupuis	Locke et al. (2015)
Diplostomum sp. 1 of Moszczynska et al. (2009)	Diplostomum sp. 1 SAL-2008	D.LL.2.B.8.7	KR271185	Metacercaria	Lens	Pimephales notatus	Cyprinidae	Canada	Pointe Dupuis	Locke et al. (2015)
Diplostomum sp. 1 of Moszczynska et al. (2009)	Diplostomum sp. 1 SAL-2008	D.LL.Nm.IPA.1.1	KR271239	Metacercaria	Lens	Necturus maculosus	Proteidae	Canada	Iles de la Paix	Locke et al. (2015)
Diplostomum sp. 1 of Moszczynska et al. (2009)	Diplostomum sp. 1 SAL-2008	LSF1.0911.CACO.7.L.1	KR271196	Metacercaria	Lens	Catostomus commersonii	Catostomidae	Canada	West of Creg Quay Marina	Locke et al. (2015)
Diplostomum sp. 1 of Moszczynska et al. (2009)	Diplostomum sp. 1 SAL-2008	LSF1.0911.NOHE.1.R.1	KR271188	Metacercaria	Lens	Notropis heterodon	Cyprinidae	Canada	West of Creg Quay Marina	Locke et al. (2015)
Diplostomum sp. 1 of Moszczynska et al. (2009)	Diplostomum sp. 1 SAL-2008	LSF1.0911.NEME.2.L.1	KR271238	Metacercaria	Lens	Neogobius melanostomus	Gobiidae	Canada	West of Creg Quay Marina	Locke et al. (2015)
Diplostomum sp. 1 of Moszczynska et al. (2009)	Diplostomum sp. 1 SAL-2008	LSF1.0911.MISA.7.L.1	KR271230	Metacercaria	Lens	Micropterus salmoides	Centrarchidae	Canada	West of Creg Quay Marina	Locke et al. (2015)
Diplostomum sp. 1 of Moszczynska et al. (2009)	Diplostomum sp. 1 SAL-2008	LSF1.0911.NOSV.1.L.4	KR271223	Metacercaria	Lens	Notropis stramineus/volucellus	Cyprinidae	Canada	West of Creg Quay Marina	Locke et al. (2015)
Diplostomum sp. 1 of Moszczynska et al. (2009)	Diplostomum sp. 1 SAL-2008	LSF1.0911.NOAT.2.R.1	KR271189	Metacercaria	Lens	Notropis atherinoides	Cyprinidae	Canada	West of Creg Quay Marina	Locke et al. (2015)
Diplostomum sp. 1 of Moszczynska et al. (2009)	Diplostomum sp. 1 SAL-2008	LSF1.0611.PEFL.27.R.1	KR271205	Metacercaria	Lens	Perca flavescens	Percidae	Canada	West of Creg Quay Marina	Locke et al. (2015)
Diplostomum sp. 1 of Moszczynska et al. (2009)	Diplostomum sp. 1 SAL-2008	LSF1.0611.NOSV.3.L.2	KR271229	Metacercaria	Lens	Notropis stramineus/volucellus	Cyprinidae	Canada	West of Creg Quay Marina	Locke et al. (2015)
Diplostomum sp. 1 of Moszczynska et al. (2009)	Diplostomum sp. 1 SAL-2008	D.L.S6.2	KR271236	Cercaria		Lymnaeidae (n > 1)	Lymnaeidae	Canada	Montreal	Locke et al. (2015)
Diplostomum sp. 1 of Moszczynska et al. (2009)	Diplostomum sp. 1 SAL-2008	D.LL.Cl.RIO.3.1	KR271176	Metacercaria	Lens	Cyprinella lutrensis	Cyprinidae	USA	Albuquerque	Locke et al. (2015)
Diplostomum sp. 1 of Moszczynska et al. (2009)	Diplostomum sp. 1 SAL-2008	D.LL.Pp.RIO.1.2	KR271156	Metacercaria	Lens	Pimephales promelas	Cyprinidae	USA	Albuquerque	Locke et al. (2015)
Diplostomum sp. 1 of Moszczynska et al. (2009)	Diplostomum sp. 1 SAL-2008	cq0910.pefl31.rl.d1	KR271200	Metacercaria	Lens	Perca flavescens	Percidae	Canada	West of Creg Quay Marina	Locke et al. (2015)
Diplostomum sp. 1 of Moszczynska et al. (2009)	Diplostomum sp. 1 SAL-2008	cq0910.nocr6.rl.d1	KR271197	Metacercaria	Lens	Notemigonus crysoleucas	Cyprinidae	Canada	West of Creg Quay Marina	Locke et al. (2015)
Diplostomum sp. 1 of Moszczynska et al. (2009)	Diplostomum sp. 1 SAL-2008	cq0910.lasi6.rl.d2	KR271233	Metacercaria	Lens	Labidesthes sicculus	Atherinopsidae	Canada	West of Creg Quay Marina	Locke et al. (2015)
Diplostomum sp. 1 of Moszczynska et al. (2009)	Diplostomum sp. 1 SAL-2008	D.RL.1.G.8.1	KR271254	Metacercaria	Lens	Notemigonus crysoleucas	Cyprinidae	Canada	West of Creg Quay Marina	Locke et al. (2015)
Diplostomum sp. 1 of Moszczynska et al. (2009)	Diplostomum sp. 1 SAL-2008	D.RL.1.G.8.3	KR271237	Metacercaria	Lens	Notemigonus crysoleucas	Cyprinidae	Canada	West of Creg Quay Marina	Locke et al. (2015)
Diplostomum sp. 1 of Moszczynska et al. (2009)	Diplostomum sp. 1 SAL-2008	D.RL.1.G.8.4	KR271231	Metacercaria	Lens	Notemigonus crysoleucas	Cyprinidae	Canada	West of Creg Quay Marina	Locke et al. (2015)
Diplostomum sp. 1 of Moszczynska et al. (2009)	Diplostomum sp. 1 SAL-2008	D.LL.1.G.9.4	KR271181	Metacercaria	Lens	Notemigonus crysoleucas	Cyprinidae	Canada	West of Creg Quay Marina	Locke et al. (2015)
Diplostomum sp. 1 of Moszczynska et al. (2009)	Diplostomum sp. 1 SAL-2008	D.LL.1.G.13.1	KR271174	Metacercaria	Lens	Notemigonus crysoleucas	Cyprinidae	Canada	West of Creg Quay Marina	Locke et al. (2015)
Diplostomum sp. 1 of Moszczynska et al. (2009)	Diplostomum sp. 1 SAL-2008	cq0611.nocr31.ll.d1	KR271155	Metacercaria	Lens	Notemigonus crysoleucas	Cyprinidae	Canada	West of Creg Quay Marina	Locke et al. (2015)
Diplostomum sp. 1 of Moszczynska et al. (2009)	Diplostomum sp. 1 SAL-2008	cq0611.nocr49.ll.d1	KR271234	Metacercaria	Lens	Notemigonus crysoleucas	Cyprinidae	Canada	West of Creg Quay Marina	Locke et al. (2015)
Diplostomum sp. 1 of Moszczynska et al. (2009)	Diplostomum sp. 1 SAL-2008	D.LL.1.G.3.1	KR271251	Metacercaria	Lens	Notemigonus crysoleucas	Cyprinidae	Canada	West of Creg Quay Marina	Locke et al. (2015)
Diplostomum sp. 1 of Moszczynska et al. (2009)	Diplostomum sp. 1 SAL-2008	D.RL.1.G.6.3	KR271247	Metacercaria	Lens	Notemigonus crysoleucas	Cyprinidae	Canada	West of Creg Quay Marina	Locke et al. (2015)
Diplostomum sp. 1 of Moszczynska et al. (2009)	Diplostomum sp. 1 SAL-2008	D.RL.1.G.6.5	KR271163	Metacercaria	Lens	Notemigonus crysoleucas	Cyprinidae	Canada	West of Creg Quay Marina	Locke et al. (2015)
Diplostomum sp. 1 of Moszczynska et al. (2009)	Diplostomum sp. 1 SAL-2008	D.RL.1.G.6.6	KR271186	Metacercaria	Lens	Notemigonus crysoleucas	Cyprinidae	Canada	West of Creg Quay Marina	Locke et al. (2015)
Diplostomum sp. 1 of Moszczynska et al. (2009)	Diplostomum sp. 1 SAL-2008	D.RL.1.G.6.9	KR271171	Metacercaria	Lens	Notemigonus crysoleucas	Cyprinidae	Canada	West of Creg Quay Marina	Locke et al. (2015)
Diplostomum sp. 1 of Moszczynska et al. (2009)	Diplostomum sp. 1 SAL-2008	D.LL.1.G.6.9	KR271148	Metacercaria	Lens	Notemigonus crysoleucas	Cyprinidae	Canada	West of Creg Quay Marina	Locke et al. (2015)
Diplostomum sp. 1 of Moszczynska et al. (2009)	Diplostomum sp. 1 SAL-2008	D.RL.1.G.5.1	KR271166	Metacercaria	Lens	Notemigonus crysoleucas	Cyprinidae	Canada	West of Creg Quay Marina	Locke et al. (2015)
Diplostomum sp. 1 of Moszczynska et al. (2009)	Diplostomum sp. 1 SAL-2008	D.RL.1.G.5.2	KR271175	Metacercaria	Lens	Notemigonus crysoleucas	Cyprinidae	Canada	West of Creg Quay Marina	Locke et al. (2015)
Diplostomum sp. 1 of Moszczynska et al. (2009)	Diplostomum sp. 1 SAL-2008	D.LL.1.G.5.2	KR271191	Metacercaria	Lens	Notemigonus crysoleucas	Cyprinidae	Canada	West of Creg Quay Marina	Locke et al. (2015)
Diplostomum sp. 1 of Moszczynska et al. (2009)	Diplostomum sp. 1 SAL-2008	D.LL.1.G.5.4	KR271180	Metacercaria	Lens	Notemigonus crysoleucas	Cyprinidae	Canada	West of Creg Quay Marina	Locke et al. (2015)
Diplostomum sp. 1 of Moszczynska et al. (2009)	Diplostomum sp. 1 SAL-2008	D.LL.1.G.5.5	KR271262	Metacercaria	Lens	Notemigonus crysoleucas	Cyprinidae	Canada	West of Creg Quay Marina	Locke et al. (2015)
Diplostomum sp. 1 of Moszczynska et al. (2009)	Diplostomum sp. 1 SAL-2008	D.LL.1.G.5.6	KR271220	Metacercaria	Lens	Notemigonus crysoleucas	Cyprinidae	Canada	West of Creg Quay Marina	Locke et al. (2015)
Diplostomum sp. 1 of Moszczynska et al. (2009)	Diplostomum sp. 1 SAL-2008	D.LL.1.G.5.7	KR271222	Metacercaria	Lens	Notemigonus crysoleucas	Cyprinidae	Canada	West of Creg Quay Marina	Locke et al. (2015)
Diplostomum sp. 1 of Moszczynska et al. (2009)	Diplostomum sp. 1 SAL-2008	D.LL.1.G.5.9	KR271153	Metacercaria	Lens	Notemigonus crysoleucas	Cyprinidae	Canada	West of Creg Quay Marina	Locke et al. (2015)
Diplostomum sp. 1 of Moszczynska et al. (2009)	Diplostomum sp. 1 SAL-2008	D.LL.1.G.14.8	KR271213	Metacercaria	Lens	Notemigonus crysoleucas	Cyprinidae	Canada	West of Creg Quay Marina	Locke et al. (2015)
Diplostomum sp. 1 of Moszczynska et al. (2009)	Diplostomum sp. 1 SAL-2008	D.LL.1.G.14.9	KR271217	Metacercaria	Lens	Notemigonus crysoleucas	Cyprinidae	Canada	West of Creg Quay Marina	Locke et al. (2015)
Diplostomum sp. 1 of Moszczynska et al. (2009)	Diplostomum sp. 1 SAL-2008	D.RL.1.G.10.1	KR271256	Metacercaria	Lens	Notemigonus crysoleucas	Cyprinidae	Canada	West of Creg Quay Marina	Locke et al. (2015)
Diplostomum sp. 1 of Moszczynska et al. (2009)	Diplostomum sp. 1 SAL-2008	D.RL.1.G.10.2	KR271192	Metacercaria	Lens	Notemigonus crysoleucas	Cyprinidae	Canada	West of Creg Quay Marina	Locke et al. (2015)
Diplostomum sp. 1 of Moszczynska et al. (2009)	Diplostomum sp. 1 SAL-2008	D.LL.1.G.10.1	KR271159	Metacercaria	Lens	Notemigonus crysoleucas	Cyprinidae	Canada	West of Creg Quay Marina	Locke et al. (2015)
Diplostomum sp. 1 of Moszczynska et al. (2009)	Diplostomum sp. 1 SAL-2008	D.RL.1.G.3.6	KR271183	Metacercaria	Lens	Notemigonus crysoleucas	Cyprinidae	Canada	West of Creg Quay Marina	Locke et al. (2015)
Diplostomum sp. 1 of Moszczynska et al. (2009)	Diplostomum sp. 1 SAL-2008	D.LL.1.P.3.2	KR271178	Metacercaria	Lens	Perca flavescens	Percidae	Canada	West of Creg Quay Marina	Locke et al. (2015)
Diplostomum sp. 1 of Moszczynska et al. (2009)	Diplostomum sp. 1 SAL-2008	D.LL.B.Ns.1.2	KR271263	Metacercaria	Lens	Notropis spilopterus	Cyprinidae	Canada	Beauharnois	Locke et al. (2015)
Diplostomum sp. 1 of Moszczynska et al. (2009)	Diplostomum sp. 1 SAL-2008	D.RL.B.Ns.1.3	KR271170	Metacercaria	Lens	Notropis spilopterus	Cyprinidae	Canada	Beauharnois	Locke et al. (2015)
Diplostomum sp. 1 of Moszczynska et al. (2009)	Diplostomum sp. 1 SAL-2008	D.IN.SSO.Ld.1F.10	KR271164	Adult		Larus delawarensis	Laridae	Canada	WM Landfill	Locke et al. (2015)
Diplostomum sp. 1 of Moszczynska et al. (2009)	Diplostomum sp. 1 SAL-2008	D.IN.SSO.Ld.1F.11	KR271255	Adult		Larus delawarensis	Laridae	Canada	WM Landfill	Locke et al. (2015)
Diplostomum sp. 1 of Moszczynska et al. (2009)	Diplostomum sp. 1 SAL-2008	D.IN.SSO.Ld.1F.17	KR271214	Adult		Larus delawarensis	Laridae	Canada	WM Landfill	Locke et al. (2015)
Diplostomum sp. 1 of Moszczynska et al. (2009)	Diplostomum sp. 1 SAL-2008	D.IN.SSO.Ld.1F.18	KR271187	Adult		Larus delawarensis	Laridae	Canada	WM Landfill	Locke et al. (2015)
Diplostomum sp. 1 of Moszczynska et al. (2009)	Diplostomum sp. 1 SAL-2008	D.IN.SSO.Ld.1F.22	KR271224	Adult		Larus delawarensis	Laridae	Canada	WM Landfill	Locke et al. (2015)
Diplostomum sp. 1 of Moszczynska et al. (2009)	Diplostomum sp. 1 SAL-2008	D.IN.SSO.Ld.1F.24	KR271154	Adult		Larus delawarensis	Laridae	Canada	WM Landfill	Locke et al. (2015)
Diplostomum sp. 1 of Moszczynska et al. (2009)	Diplostomum sp. 1 SAL-2008	D.IN.SSO.Ld.1F.28	KR271240	Adult		Larus delawarensis	Laridae	Canada	WM Landfill	Locke et al. (2015)
Diplostomum sp. 1 of Moszczynska et al. (2009)	Diplostomum sp. 1 SAL-2008	D.IN.SSO.Ld.1F.3	KR271226	Adult		Larus delawarensis	Laridae	Canada	WM Landfill	Locke et al. (2015)
Diplostomum sp. 1 of Moszczynska et al. (2009)	Diplostomum sp. 1 SAL-2008	D.IN.SSO.Ld.1F.33	KR271199	Adult		Larus delawarensis	Laridae	Canada	WM Landfill	Locke et al. (2015)
Diplostomum sp. 1 of Moszczynska et al. (2009)	Diplostomum sp. 1 SAL-2008	D.IN.SSO.Ld.4F.1	KR271150	Adult		Larus delawarensis	Laridae	Canada	WM Landfill	Locke et al. (2015)
Diplostomum sp. 1 of Moszczynska et al. (2009)	Diplostomum sp. 1 SAL-2008	D.RL.1.Nh.1.3	KR271243	Metacercaria	Lens	Notropis hudsonius	Cyprinidae	Canada	West of Creg Quay Marina	Locke et al. (2015)
Diplostomum sp. 1 of Moszczynska et al. (2009)	Diplostomum sp. 1 SAL-2008	D.RL.B08.Pn.1F.1	KR271201	Metacercaria	Lens	Pomoxis nigromaculatus	Centrarchidae	Canada	Beauharnois	Locke et al. (2015)
Diplostomum sp. 1 of Moszczynska et al. (2009)	Diplostomum sp. 1 SAL-2008	D.RL.D.Md.1.1	KR271198	Metacercaria	Lens	Micropterus dolomieu	Centrarchidae	Canada	Dorval Island	Locke et al. (2015)
Diplostomum sp. 1 of Moszczynska et al. (2009)	Diplostomum sp. 1 SAL-2008	D.RL.O.Pn.1.1	KR271149	Metacercaria	Lens	Pomoxis nigromaculatus	Centrarchidae	Canada	Ile aux Ours	Locke et al. (2015)
Diplostomum sp. 1 of Moszczynska et al. (2009)	Diplostomum sp. 1 SAL-2008	D.RL.1.Pn.1.1	KR271193	Metacercaria	Lens	Pomoxis nigromaculatus	Centrarchidae	Canada	West of Creg Quay Marina	Locke et al. (2015)
Diplostomum sp. 1 of Moszczynska et al. (2009)	Diplostomum sp. 1 SAL-2008	D.L.Nm.SCA.06.1	KR271212	Metacercaria	Lens	Neogobius melanostomus	Gobiidae	USA	Anchor Bay	Locke et al. (2015)
Diplostomum sp. 1 of Moszczynska et al. (2009)	Diplostomum sp. 1 SAL-2008	D.LL.Nm.B07.01.2	KR271227	Metacercaria	Lens	Neogobius melanostomus	Gobiidae	Canada	Beauharnois	Locke et al. (2015)
Diplostomum sp. 1 of Moszczynska et al. (2009)	Diplostomum sp. 1 SAL-2008	D.LL.Po.UW1.01.1	KR271172	Metacercaria	Lens	Percopsis omiscomaycus	Percopsidae	Canada	Athabasca River	Locke et al. (2015)
Diplostomum sp. 1 of Moszczynska et al. (2009)	Diplostomum sp. 1 SAL-2008	D.RL.Nm.CME.17.2	KR271219	Metacercaria	Lens	Neogobius melanostomus	Gobiidae	Canada	Cap-sur-Mer	Locke et al. (2015)
Diplostomum sp. 1 of Moszczynska et al. (2009)	Diplostomum sp. 1 SAL-2008	D.LL.Nm.CME.25.1	KR271204	Metacercaria	Lens	Neogobius melanostomus	Gobiidae	Canada	Cap-sur-Mer	Locke et al. (2015)
Diplostomum sp. 1 of Moszczynska et al. (2009)	Diplostomum sp. 1 SAL-2008	D.LL.Nh.DRI.12.1	KR271245	Metacercaria	Lens	Notropis hudsonius	Cyprinidae	Canada	Deep River	Locke et al. (2015)
Diplostomum sp. 1 of Moszczynska et al. (2009)	Diplostomum sp. 1 SAL-2008	D.LL.Na.SCE.17.1	KR271259	Metacercaria	Lens	Notropis atherinoides	Cyprinidae	Canada	Point Edward	Locke et al. (2015)
Diplostomum sp. 1 of Moszczynska et al. (2009)	Diplostomum sp. 1 SAL-2008	D.L.Nm.SCA.08.1	KR271235	Metacercaria	Lens	Neogobius melanostomus	Gobiidae	USA	Anchor Bay	Locke et al. (2015)
Diplostomum sp. 1 of Moszczynska et al. (2009)	Diplostomum sp. 1 SAL-2008	D.LL.Po.UW1.08.1	KR271232	Metacercaria	Lens	Percopsis omiscomaycus	Percopsidae	Canada	Athabasca River	Locke et al. (2015)
Diplostomum sp. 1 of Moszczynska et al. (2009)	Diplostomum sp. 1 SAL-2008	D.L.NM.IGR.09.7	KR271203	Metacercaria	Lens	Neogobius melanostomus	Gobiidae	Canada	Ile Grosbois	Locke et al. (2015)
Diplostomum sp. 1 of Moszczynska et al. (2009)	Diplostomum sp. 1 SAL-2008	D.RL.Nm.B9.2.5	KR271261	Metacercaria	Lens	Neogobius melanostomus	Gobiidae	Canada	Beauharnois	Locke et al. (2015)
Diplostomum sp. 1 of Moszczynska et al. (2009)	Diplostomum sp. 1 SAL-2008	D.LH.Nm.B9.2.3	KR271184	Metacercaria	Lens	Neogobius melanostomus	Gobiidae	Canada	Beauharnois	Locke et al. (2015)
Diplostomum sp. 1 of Moszczynska et al. (2009)	Diplostomum sp. 1 SAL-2008	D.LL.2.R.7.1	KR271151	Metacercaria	Lens	Ambloplites rupestris	Centrarchidae	Canada	Pointe Dupuis	Locke et al. (2015)
Diplostomum sp. 1 of Moszczynska et al. (2009)	Diplostomum sp. 1 SAL-2008	D.LL.R.OPI.1F.1	KR271211	Metacercaria	Lens	Ambloplites rupestris	Centrarchidae	Canada	Lake Opinicon	Locke et al. (2015)
Diplostomum sp. 1 of Moszczynska et al. (2009)	Diplostomum sp. 1 SAL-2008	D.L.Ns.MPP.3.1	KR271202	Metacercaria	Lens	Notropis spilopterus	Cyprinidae	Canada	Macgregor Point Provincial Park	Locke et al. (2015)
Diplostomum sp. 1 of Moszczynska et al. (2009)	Diplostomum sp. 1 SAL-2008	D.LL.1.R.5.5	KR271206	Metacercaria	Lens	Ambloplites rupestris	Centrarchidae	Canada	West of Creg Quay Marina	Locke et al. (2015)
Diplostomum sp. 1 of Moszczynska et al. (2009)	Diplostomum sp. 1 SAL-2008	D.LL.D.R.11.1	KR271210	Metacercaria	Lens	Ambloplites rupestris	Centrarchidae	Canada	Dorval Island	Locke et al. (2015)
Diplostomum sp. 1 of Moszczynska et al. (2009)	Diplostomum sp. 1 SAL-2008	D.IN.2.B.L47W.4	KR271264	Adult (exp.)		Larus delawarensis fed Pimephales notatus	Laridae/Cyprinidae	Canada	Pointe Dupuis	Locke et al. (2015)
Diplostomum sp. 1 of Moszczynska et al. (2009)	Diplostomum sp. 1 SAL-2008	D.IN.2.B.L47W.5	KR271161	Adult (exp.)		Larus delawarensis fed Pimephales notatus	Laridae/Cyprinidae	Canada	Pointe Dupuis	Locke et al. (2015)
Diplostomum sp. 1 of Moszczynska et al. (2009)	Diplostomum sp. 1 SAL-2008	D.IN.NCH.L2.1	KR271225	Adult		Larus delawarensis	Laridae	Canada	SPCA	Locke et al. (2015)
Diplostomum sp. 1 of Moszczynska et al. (2009)	Diplostomum sp. 1 SAL-2008	D.IN.S.Na.L26W.4	KR271252	Adult (exp.)		Larus delawarensis fed Notropis atherinoides	Laridae/Cyprinidae	Canada	Iles aux Sables	Locke et al. (2015)
Diplostomum sp. 1 of Moszczynska et al. (2009)	Diplostomum sp. 1 SAL-2008	D.LL.D.G.1.1	KR271182	Metacercaria	Lens	Notemigonus crysoleucas	Cyprinidae	Canada	Dorval Island	Locke et al. (2015)
Diplostomum sp. 1 of Moszczynska et al. (2009)	Diplostomum sp. 1 SAL-2008	D.RL.O.G.7.1	KR271257	Metacercaria	Lens	Notemigonus crysoleucas	Cyprinidae	Canada	Ile aux Ours	Locke et al. (2015)
Diplostomum sp. 1 of Moszczynska et al. (2009)	Diplostomum sp. 1 SAL-2008	D.RL.1.G.13.2	KR271152	Metacercaria	Lens	Notemigonus crysoleucas	Cyprinidae	Canada	West of Creg Quay Marina	Locke et al. (2015)
Diplostomum sp. 1 of Moszczynska et al. (2009)	Diplostomum sp. 1 SAL-2008	D.LL.1.G.16.1	KR271249	Metacercaria	Lens	Notemigonus crysoleucas	Cyprinidae	Canada	West of Creg Quay Marina	Locke et al. (2015)
Diplostomum sp. 1 of Moszczynska et al. (2009)	Diplostomum sp. 1 SAL-2008	D.LL.B.B.12.4	KR271168	Metacercaria	Lens	Pimephales notatus	Cyprinidae	Canada	Beauharnois	Locke et al. (2015)
Diplostomum sp. 1 of Moszczynska et al. (2009)	Diplostomum sp. 1 SAL-2008	D.RL.B.B.18.2	KR271216	Metacercaria	Lens	Pimephales notatus	Cyprinidae	Canada	Beauharnois	Locke et al. (2015)
Diplostomum sp. 1 of Moszczynska et al. (2009)	Diplostomum sp. 1 SAL-2008	D.RL.B.B.18.3	KR271167	Metacercaria	Lens	Pimephales notatus	Cyprinidae	Canada	Beauharnois	Locke et al. (2015)
Diplostomum sp. 1 of Moszczynska et al. (2009)	Diplostomum sp. 1 SAL-2008	D.LL.D.B.9.1	KR271165	Metacercaria	Lens	Pimephales notatus	Cyprinidae	Canada	Dorval Island	Locke et al. (2015)
Diplostomum sp. 1 of Moszczynska et al. (2009)	Diplostomum sp. 1 SAL-2008	D.RL.D.B.9.1	KR271242	Metacercaria	Lens	Pimephales notatus	Cyprinidae	Canada	Dorval Island	Locke et al. (2015)
Diplostomum sp. 1 of Moszczynska et al. (2009)	Diplostomum sp. 1 SAL-2008	D.IN.1.R.L50W.V20	KR271250	Adult (exp.)		Larus delawarensis fed Ambloplites rupestris	Laridae/Centrarchidae	Canada	West of Creg Quay Marina	Locke et al. (2015)
Diplostomum sp. 1 of Moszczynska et al. (2009)	Diplostomum sp. 1 SAL-2008	D.IN.2.B.L47W.V56	KR271218	Adult (exp.)		Larus delawarensis fed Pimephales notatus	Laridae/Cyprinidae	Canada	Pointe Dupuis	Locke et al. (2015)
Diplostomum sp. 1 of Moszczynska et al. (2009)	Diplostomum sp. 1 SAL-2008		KT831362	Cercaria		Stagnicola elodes	Lymnaeidae	Canada	Wabamun Lake	Gordy et al. (2016)
Diplostomum sp. 1 of Moszczynska et al. (2009)	Diplostomum sp. 1 SAL-2008	SPRCC2	MG964019	Cercaria				USA	Crystal Lake, Michigan	Rudko et al. (2018)
Diplostomum sp. 1 of Moszczynska et al. (2009)	Diplostomum sp. 1 SAL-2008	10S2-T1	MF142215	Metacercaria		Notropis hudsonius	Cyprinidae	USA	Douglas Lake, Michigan	Ubels et al. (2018)
Diplostomum sp. 1 of Moszczynska et al. (2009)	Diplostomum sp. 1 SAL-2008	cercariae_7	MF142203			Stagnicola emarginata	Laridae	USA	Douglas Lake, Michigan	Ubels et al. (2018)
Diplostomum sp. 1 of Moszczynska et al. (2009)	Diplostomum sp. 1 MAG-2016	MGC2391	MH368858			Ladislavella elodes	Laridae	Canada	Alberta, Wabamun Lake - Provincial Park Beach	Gordy & Hanington (2019)
Diplostomum sp. 1 of Moszczynska et al. (2009)	Diplostomum sp. 1 MAG-2016	MGC2388	MH368857			Ladislavella elodes	Laridae	Canada	Alberta, Isle Lake	Gordy & Hanington (2019)
Diplostomum sp. 1 of Moszczynska et al. (2009)	Diplostomum sp. 1 MAG-2016	MGC2261	MH368856			Ladislavella elodes	Laridae	Canada	Alberta, Wabamun Lake - Provincial Park Beach	Gordy & Hanington (2019)
Diplostomum sp. 1 of Moszczynska et al. (2009)	Diplostomum sp. 1 MAG-2016	MGC2000	MH368855			Ladislavella elodes	Laridae	Canada	Alberta, Wabamun Lake - Provincial Park Beach	Gordy & Hanington (2019)
Diplostomum sp. 1 of Moszczynska et al. (2009)	Diplostomum sp. 1 MAG-2016	MGC1632	MH368854			Ladislavella elodes	Laridae	Canada	Alberta, Wabamun Lake - Provincial Park Beach	Gordy & Hanington (2019)
Diplostomum sp. 2 of Moszczynska et al. (2009)	Diplostomum sp. 2 SAL-2008	D.BR.O.B.19.1	FJ477198	Metacercaria	Vitreous humour, brain/Non-lens (eye)/Braina	Pimephales notatus	Cyprinidae	Canada	Ile aux Ours	Moszczynska et al. (2009)
Diplostomum sp. 2 of Moszczynska et al. (2009)	Diplostomum sp. 2 SAL-2008	D.BR.S.B.20.1	GQ292486	Metacercaria	Vitreous humour, brain/Non-lens (eye)/Braina	Pimephales notatus	Cyprinidae	Canada	Iles aux Sables	Locke et al. (2010a)
Diplostomum sp. 2 of Moszczynska et al. (2009)	Diplostomum sp. 2 SAL-2008	D.BR.SOR.Nh.17.1	HM064691	Metacercaria	Vitreous humour, brain/Non-lens (eye)/Braina	Notropis hudsonius	Cyprinidae	Canada	Sorel-Tracy	Locke et al. (2010b)
Diplostomum sp. 2 of Moszczynska et al. (2009)	Diplostomum sp. 2 SAL-2008	D.BR.SOR.Nh.17.2	HM064692	Metacercaria	Vitreous humour, brain/Non-lens (eye)/Braina	Notropis hudsonius	Cyprinidae	Canada	Sorel-Tracy	Locke et al. (2010b)
Diplostomum sp. 2 of Moszczynska et al. (2009)	Diplostomum sp. 2 SAL-2008	D.RH.O.B.1.1	HM064688	Metacercaria	Vitreous humour, brain/Non-lens (eye)/Vitreous humoura	Pimephales notatus	Cyprinidae	Canada	Ile aux Ours	Locke et al. (2010b)
Diplostomum sp. 2 of Moszczynska et al. (2009)	Diplostomum sp. 2 SAL-2008	D.LH.O.B.1.1	HM064689	Metacercaria	Vitreous humour, brain/Non-lens (eye)/Vitreous humoura	Pimephales notatus	Cyprinidae	Canada	Ile aux Ours	Locke et al. (2010b)
Diplostomum sp. 2 of Moszczynska et al. (2009)	Diplostomum sp. 2 SAL-2008	D.LH.O.B.1.4	HM064690	Metacercaria	Vitreous humour, brain/Non-lens (eye)/Vitreous humoura	Pimephales notatus	Cyprinidae	Canada	Ile aux Ours	Locke et al. (2010b)
Diplostomum sp. 2 of Moszczynska et al. (2009)	Diplostomum sp. 2 SAL-2008	D.LH.Pp.RIO.2.1	KR271266	Metacercaria	Non-lens (eye)/Vitreous humour	Pimephales promelas	Cyprinidae	USA	Albuquerque	Locke et al. (2015)
Diplostomum sp. 2 of Moszczynska et al. (2009)	Diplostomum sp. 2 SAL-2008	D.BR.Na.SCE.22.1	KR271267	Metacercaria	Non-lens (eye)/Brainb	Notropis atherinoides	Cyprinidae	Canada	Point Edward	Locke et al. (2015)
Diplostomum sp. 2 of Moszczynska et al. (2009)	Diplostomum sp. 2 SAL-2008	D.LG.Na.SCE.17.2	KR271272	Metacercaria	Non-lens (eye)/No data	Notropis atherinoides	Cyprinidae	Canada	Point Edward	Locke et al. (2015)
Diplostomum sp. 2 of Moszczynska et al. (2009)	Diplostomum sp. 2 SAL-2008	D.LG.Na.SCE.17.3	KR271273	Metacercaria	Non-lens (eye)/No data	Notropis atherinoides	Cyprinidae	Canada	Point Edward	Locke et al. (2015)
Diplostomum sp. 2 of Moszczynska et al. (2009)	Diplostomum sp. 2 SAL-2008	D.BR.Na.SCE.18.1	KR271270	Metacercaria	Non-lens (eye)/Brainb	Notropis atherinoides	Cyprinidae	Canada	Point Edward	Locke et al. (2015)
Diplostomum sp. 2 of Moszczynska et al. (2009)	Diplostomum sp. 2 SAL-2008	D.BR.Na.HHJ.14.1	KR271268	Metacercaria	Non-lens (eye)/Brainb	Notropis atherinoides	Cyprinidae	Canada	Jordan Harbour	Locke et al. (2015)
Diplostomum sp. 2 of Moszczynska et al. (2009)	Diplostomum sp. 2 SAL-2008	D.BR.Na.HHJ.14.2	KR271269	Metacercaria	Non-lens (eye)/Brainb	Notropis atherinoides	Cyprinidae	Canada	Jordan Harbour	Locke et al. (2015)
Diplostomum sp. 2 of Moszczynska et al. (2009)	Diplostomum sp. 2 SAL-2008	D.BR.Na.HHJ.14.6	KR271271	Metacercaria	Non-lens (eye)/Brainb	Notropis atherinoides	Cyprinidae	Canada	Jordan Harbour	Locke et al. (2015)
Diplostomum sp. 3 of Moszczynska et al. (2009)	Diplostomum sp. 3 SAL-2008	D.IN.1.R.L50W.V33	FJ477199	Adult (exp.)		Larus delawarensis fed Ambloplites rupestris	Laridae/Centrarchidae	Canada	West of Creg Quay Marina	Moszczynska et al. (2009)
Diplostomum sp. 3 of Moszczynska et al. (2009)	Diplostomum sp. 3 SAL-2008	D.RL.B08.Ms.1F.1	GQ292487	Metacercaria	Lens	Micropterus salmoides	Centrarchidae	Canada	Beauharnois	Locke et al. (2010a)
Diplostomum sp. 3 of Moszczynska et al. (2009)	Diplostomum sp. 3 SAL-2008	D.LL.D.R.6.2	HM064697	Metacercaria	Lens	Ambloplites rupestris	Centrarchidae	Canada	Dorval Island	Locke et al. (2010b)
Diplostomum sp. 3 of Moszczynska et al. (2009)	Diplostomum sp. 3 SAL-2008	D.LL.Bo.Rp.1.1	HM064698	Metacercaria	Lens	Rana pipiens	Ranidae	Canada	Etang Saulaie	Locke et al. (2010b)
Diplostomum sp. 3 of Moszczynska et al. (2009)	Diplostomum sp. 3 SAL-2008	D.LL.2.S.17.1	HM064693	Metacercaria	Lens	Lepomis gibbosus	Centrarchidae	Canada	Pointe Dupuis	Locke et al. (2010b)
Diplostomum sp. 3 of Moszczynska et al. (2009)	Diplostomum sp. 3 SAL-2008	D.IN.1.G.L35W.4	HM064695	Adult (exp.)		Larus delawarensis fed Notemigonus crysoleucas	Laridae/Cyprinidae	Canada	West of Creg Quay Marina	Locke et al. (2010b)
Diplostomum sp. 3 of Moszczynska et al. (2009)	Diplostomum sp. 3 SAL-2008	D.LL.S.G.11.1	HM064696	Metacercaria	Lens	Notemigonus crysoleucas	Cyprinidae	Canada	Iles aux Sables	Locke et al. (2010b)
Diplostomum sp. 3 of Moszczynska et al. (2009)	Diplostomum sp. 3 SAL-2008	D.RL.B.B.26.1	HM064694	Metacercaria	Lens	Pimephales notatus	Cyprinidae	Canada	Beauharnois	Locke et al. (2010b)
Diplostomum sp. 3 of Moszczynska et al. (2009)	Diplostomum sp. 3 SAL-2008	D.LL.2.B.10.10	KR271294	Metacercaria	Lens	Pimephales notatus	Cyprinidae	Canada	Pointe Dupuis	Locke et al. (2015)
Diplostomum sp. 3 of Moszczynska et al. (2009)	Diplostomum sp. 3 SAL-2008	LSF1.0911.PEFL.64.L.1	KR271287	Metacercaria	Lens	Perca flavescens	Percidae	Canada	West of Creg Quay Marina	Locke et al. (2015)
Diplostomum sp. 3 of Moszczynska et al. (2009)	Diplostomum sp. 3 SAL-2008	D.L.Ppr.MCQ.1.1	KR271275	Metacercaria	Lens	Pimephales promelas	Cyprinidae	Canada	McQuillan Lake	Locke et al. (2015)
Diplostomum sp. 3 of Moszczynska et al. (2009)	Diplostomum sp. 3 SAL-2008	D.L.Ppr.MCQ.1.3	KR271280	Metacercaria	Lens	Pimephales promelas	Cyprinidae	Canada	McQuillan Lake	Locke et al. (2015)
Diplostomum sp. 3 of Moszczynska et al. (2009)	Diplostomum sp. 3 SAL-2008	cq0910.pefl49.rl.d1	KR271283	Metacercaria	Lens	Perca flavescens	Percidae	Canada	West of Creg Quay Marina	Locke et al. (2015)
Diplostomum sp. 3 of Moszczynska et al. (2009)	Diplostomum sp. 3 SAL-2008	D.LL.1.G.9.3	KR271289	Metacercaria	Lens	Notemigonus crysoleucas	Cyprinidae	Canada	West of Creg Quay Marina	Locke et al. (2015)
Diplostomum sp. 3 of Moszczynska et al. (2009)	Diplostomum sp. 3 SAL-2008	D.LL.1.G.9.5	KR271292	Metacercaria	Lens	Notemigonus crysoleucas	Cyprinidae	Canada	West of Creg Quay Marina	Locke et al. (2015)
Diplostomum sp. 3 of Moszczynska et al. (2009)	Diplostomum sp. 3 SAL-2008	D.RL.1.G.14.1	KR271284	Metacercaria	Lens	Notemigonus crysoleucas	Cyprinidae	Canada	West of Creg Quay Marina	Locke et al. (2015)
Diplostomum sp. 3 of Moszczynska et al. (2009)	Diplostomum sp. 3 SAL-2008	cq0611.nocr17.ll.d1	KR271288	Metacercaria	Lens	Notemigonus crysoleucas	Cyprinidae	Canada	West of Creg Quay Marina	Locke et al. (2015)
Diplostomum sp. 3 of Moszczynska et al. (2009)	Diplostomum sp. 3 SAL-2008	cq0611.nocr29.ll.d1	KR271281	Metacercaria	Lens	Notemigonus crysoleucas	Cyprinidae	Canada	West of Creg Quay Marina	Locke et al. (2015)
Diplostomum sp. 3 of Moszczynska et al. (2009)	Diplostomum sp. 3 SAL-2008	cq0611.nocr40.ll.d1	KR271285	Metacercaria	Lens	Notemigonus crysoleucas	Cyprinidae	Canada	West of Creg Quay Marina	Locke et al. (2015)
Diplostomum sp. 3 of Moszczynska et al. (2009)	Diplostomum sp. 3 SAL-2008	cq0611.nocr63.rl.d1	KR271291	Metacercaria	Lens	Notemigonus crysoleucas	Cyprinidae	Canada	West of Creg Quay Marina	Locke et al. (2015)
Diplostomum sp. 3 of Moszczynska et al. (2009)	Diplostomum sp. 3 SAL-2008	D.RL.1.G.6.2	KR271282	Metacercaria	Lens	Notemigonus crysoleucas	Cyprinidae	Canada	West of Creg Quay Marina	Locke et al. (2015)
Diplostomum sp. 3 of Moszczynska et al. (2009)	Diplostomum sp. 3 SAL-2008	D.LL.1.G.14.1	KR271278	Metacercaria	Lens	Notemigonus crysoleucas	Cyprinidae	Canada	West of Creg Quay Marina	Locke et al. (2015)
Diplostomum sp. 3 of Moszczynska et al. (2009)	Diplostomum sp. 3 SAL-2008	D.RL.1.G.10.4	KR271279	Metacercaria	Lens	Notemigonus crysoleucas	Cyprinidae	Canada	West of Creg Quay Marina	Locke et al. (2015)
Diplostomum sp. 3 of Moszczynska et al. (2009)	Diplostomum sp. 3 SAL-2008	D.RL.1.G.3.2	KR271277	Metacercaria	Lens	Notemigonus crysoleucas	Cyprinidae	Canada	West of Creg Quay Marina	Locke et al. (2015)
Diplostomum sp. 3 of Moszczynska et al. (2009)	Diplostomum sp. 3 SAL-2008	D.RL.1.G.3.5	KR271293	Metacercaria	Lens	Notemigonus crysoleucas	Cyprinidae	Canada	West of Creg Quay Marina	Locke et al. (2015)
Diplostomum sp. 3 of Moszczynska et al. (2009)	Diplostomum sp. 3 SAL-2008	D.LL.1.P.11.1	KR271286	Metacercaria	Lens	Perca flavescens	Percidae	Canada	West of Creg Quay Marina	Locke et al. (2015)
Diplostomum sp. 3 of Moszczynska et al. (2009)	Diplostomum sp. 3 SAL-2008	D.RL.1.P.17.1	KR271290	Metacercaria	Lens	Perca flavescens	Percidae	Canada	West of Creg Quay Marina	Locke et al. (2015)
Diplostomum sp. 3 of Moszczynska et al. (2009)	Diplostomum sp. 3 SAL-2008	D.LL.S.G.19.1	KR271276	Metacercaria	Lens	Notemigonus crysoleucas	Cyprinidae	Canada	Iles aux Sables	Locke et al. (2015)
Diplostomum sp. 3 of Moszczynska et al. (2009)	Diplostomum sp. 3 SAL-2008	D.RL.D.B.15.2	KR271274	Metacercaria	Lens	Pimephales notatus	Cyprinidae	Canada	Dorval Island	Locke et al. (2015)
Diplostomum sp. 3 of Moszczynska et al. (2009)	Diplostomum sp. 3 SAL-2008	49D-T1	MF142219	Metacercaria		Luxilus cornutus	Cyprinidae	USA	Douglas Lake, Michigan	Ubels et al. (2018)
Diplostomum sp. 3 of Moszczynska et al. (2009)	Diplostomum sp. 3 SAL-2008	49D-T3	MF142218	Metacercaria		Luxilus cornutus	Cyprinidae	USA	Douglas Lake, Michigan	Ubels et al. (2018)
Diplostomum sp. 3 of Moszczynska et al. (2009)	Diplostomum sp. 3 SAL-2008	10S3-T2	MF142217	Metacercaria		Notropis hudsonius	Cyprinidae	USA	Douglas Lake, Michigan	Ubels et al. (2018)
Diplostomum sp. 3 of Moszczynska et al. (2009)	Diplostomum sp. 3 SAL-2008	10S4-T2	MF142208	Metacercaria		Notropis hudsonius	Cyprinidae	USA	Douglas Lake, Michigan	Ubels et al. (2018)
Diplostomum sp. 3 of Moszczynska et al. (2009)	Diplostomum sp. 3 SAL-2008	10S4-T1	MF142207	Metacercaria		Notropis hudsonius	Cyprinidae	USA	Douglas Lake, Michigan	Ubels et al. (2018)
Diplostomum sp. 3 of Moszczynska et al. (2009)	Diplostomum sp. 3 SAL-2008	2CS-R1	MF142170	Metacercaria		Luxilus cornutus	Cyprinidae	USA	Douglas Lake, Michigan	Ubels et al. (2018)
Diplostomum sp. 3 of Moszczynska et al. (2009)	Diplostomum sp. 3 SAL-2008	1STS-R2	MF142169	Metacercaria		Notropis hudsonius	Cyprinidae	USA	Douglas Lake, Michigan	Ubels et al. (2018)
Diplostomum sp. 3 of Moszczynska et al. (2009)	Diplostomum sp. 3 SAL-2008	1STS-R1	MF142168	Metacercaria		Notropis hudsonius	Cyprinidae	USA	Douglas Lake, Michigan	Ubels et al. (2018)
Diplostomum sp. 3 of Moszczynska et al. (2009)	Diplostomum sp. 3 SAL-2008	10S4-R1	MF142167	Metacercaria		Notropis hudsonius	Cyprinidae	USA	Douglas Lake, Michigan	Ubels et al. (2018)
Diplostomum sp. 3 of Moszczynska et al. (2009)	Diplostomum sp. 3 SAL-2008	10S2-R1	MF142164	Metacercaria		Notropis hudsonius	Cyprinidae	USA	Douglas Lake, Michigan	Ubels et al. (2018)
Diplostomum sp. 3 of Moszczynska et al. (2009)	Diplostomum baeri	49D-R2	MF142178	Metacercaria	Lens	Perca flavescens (the host in Fig. S1 is given as Luxilus cornutus)	Percidae	USA	Douglas Lake, Michigan	Ubels et al. (2018)
Diplostomum sp. 3 of Moszczynska et al. (2009)	Diplostomum sp. 3 MAG-2019	MGC1636	MH368860	Cercaria		Ladislavella elodes	Lymnaeidae	Canada	Alberta, Wabamun Lake - Provincial Park Beach	Gordy & Hanington (2019)
Diplostomum sp. 3 of Moszczynska et al. (2009)	Diplostomum sp. 3 MAG-2019	MGC835	MH368859	Cercaria		Ladislavella elodes	Lymnaeidae	Canada	Alberta, Wabamun Lake - Provincial Park Beach	Gordy & Hanington (2019)
Diplostomum sp. 3 of Moszczynska et al. (2009)	Diplostomum sp. 3 MAG-2016	MGC467	KT831358	Cercaria		Lymnaea stagnalis	Lymnaeidae	Canada	Wabamun Lake	Gordy et al. (2016)
Diplostomum sp. 4 of Moszczynska et al. (2009)	Diplostomum sp. 4 SAL-2008	D.IN.S.Nh.L29W.6	FJ477200	Adult (exp.)		Larus delawarensis fed Notropis hudsonius	Laridae/Cyprinidae	Canada	Iles aux Sables	Moszczynska et al. (2009)
Diplostomum sp. 4 of Moszczynska et al. (2009)	Diplostomum sp. 4 SAL-2008	D.IN.SSO.Ld.1F.1	GQ292494	Adult		Larus delawarensis	Laridae	Canada	WM Landfill	Locke et al. (2010a)
Diplostomum sp. 4 of Moszczynska et al. (2009)	Diplostomum sp. 4 SAL-2008	D.IN.SSO.Ld.2F.10	GQ292493	Adult		Larus delawarensis	Laridae	Canada	WM Landfill	Locke et al. (2010a)
Diplostomum sp. 4 of Moszczynska et al. (2009)	Diplostomum sp. 4 SAL-2008	D.IN.SSO.Ld.2F.8	GQ292492	Adult		Larus delawarensis	Laridae	Canada	WM Landfill	Locke et al. (2010a)
Diplostomum sp. 4 of Moszczynska et al. (2009)	Diplostomum sp. 4 SAL-2008	D.IN.SSO.Ld.2F.9	GQ292495	Adult		Larus delawarensis	Laridae	Canada	WM Landfill	Locke et al. (2010a)
Diplostomum sp. 4 of Moszczynska et al. (2009)	Diplostomum sp. 4 SAL-2008	D.LL.IVT.Nm.1F.1	GQ292491	Metacercaria	Lens	Neogobius melanostomus	Gobiidae	Canada	Ilet Vert	Locke et al. (2010a)
Diplostomum sp. 4 of Moszczynska et al. (2009)	Diplostomum sp. 4 SAL-2008	D.RL.O.B.8.2	HM064702	Metacercaria	Lens	Pimephales notatus	Cyprinidae	Canada	Ile aux Ours	Locke et al. (2010b)
Diplostomum sp. 4 of Moszczynska et al. (2009)	Diplostomum sp. 4 SAL-2008	D.RL.S.P.12.1	HM064703	Metacercaria	Lens	Perca flavescens	Percidae	Canada	Iles aux Sables	Locke et al. (2010b)
Diplostomum sp. 4 of Moszczynska et al. (2009)	Diplostomum sp. 4 SAL-2008	D.IN.SSO.Ld.2F.12	HM064704	Adult		Larus delawarensis	Laridae	Canada	WM Landfill	Locke et al. (2010b)
Diplostomum sp. 4 of Moszczynska et al. (2009)	Diplostomum sp. 4 SAL-2008	D.LL.2.Ms.1.1	HM064705	Metacercaria	Lens	Micropterus salmoides	Centrarchidae	Canada	Pointe Dupuis	Locke et al. (2010b)
Diplostomum sp. 4 of Moszczynska et al. (2009)	Diplostomum sp. 4 SAL-2008	D.RL.1.Nh.1.1	HM064706	Metacercaria	Lens	Notropis hudsonius	Cyprinidae	Canada	West of Creg Quay Marina	Locke et al. (2010b)
Diplostomum sp. 4 of Moszczynska et al. (2009)	Diplostomum sp. 4 SAL-2008	D.RL.B.Pc.2.1	HM064707	Metacercaria	Lens	Percina caprodes	Percidae	Canada	Beauharnois	Locke et al. (2010b)
Diplostomum sp. 4 of Moszczynska et al. (2009)	Diplostomum sp. 4 SAL-2008	D.RL.D.Cc.1.6	HM064708	Metacercaria	Lens	Catostomus commersonii	Catostomidae	Canada	Dorval Island	Locke et al. (2010b)
Diplostomum sp. 4 of Moszczynska et al. (2009)	Diplostomum sp. 4 SAL-2008	D.RL.O.OBR.Cpl.1.2	HM064709	Metacercaria	Lens	Couesius plumbeus	Cyprinidae	Canada	Otter Brook	Locke et al. (2010b)
Diplostomum sp. 4 of Moszczynska et al. (2009)	Diplostomum sp. 4 SAL-2008	D.LL.O05.Mm.2.2	HM064710	Metacercaria	Lens	Moxostoma macrolepidotum	Catostomidae	Canada	Ile aux Ours	Locke et al. (2010b)
Diplostomum sp. 4 of Moszczynska et al. (2009)	Diplostomum sp. 4 SAL-2008	D.LL.IVT05.Ccy.1.6	HM064711	Metacercaria	Lens	Carpiodes cyprinus	Catostomidae	Canada	Ilet Vert	Locke et al. (2010b)
Diplostomum sp. 4 of Moszczynska et al. (2009)	Diplostomum sp. 4 SAL-2008	11JS58(15)	HM064701	Adult		Larus argentatus	Laridae	Canada	Delta Marsh	Locke et al. (2010b)
Diplostomum sp. 4 of Moszczynska et al. (2009)	Diplostomum sp. 4 SAL-2008	D.IN.DWR08.Ld.1.5	HM064699	Adult		Larus delawarensis	Laridae	Canada	Delta Marsh	Locke et al. (2010b)
Diplostomum sp. 4 of Moszczynska et al. (2009)	Diplostomum sp. 4 SAL-2008	D.IN.SNI.La.1.16	HM064700	Adult		Larus argentatus	Laridae	Canada	Snake Island	Locke et al. (2010b)
Diplostomum sp. 4 of Moszczynska et al. (2009)	Diplostomum sp. 4 SAL-2008	D.RL.B.P.18.1	KR271369	Metacercaria	Lens	Perca flavescens	Percidae	Canada	Beauharnois	Locke et al. (2015)
Diplostomum sp. 4 of Moszczynska et al. (2009)	Diplostomum sp. 4 SAL-2008	D.LL.B.P.23.1	KR271302	Metacercaria	Lens	Perca flavescens	Percidae	Canada	Beauharnois	Locke et al. (2015)
Diplostomum sp. 4 of Moszczynska et al. (2009)	Diplostomum sp. 4 SAL-2008	D.LL.2.B.22.2	KR271333	Metacercaria	Lens	Pimephales notatus	Cyprinidae	Canada	Pointe Dupuis	Locke et al. (2015)
Diplostomum sp. 4 of Moszczynska et al. (2009)	Diplostomum sp. 4 SAL-2008	D.LL.2.B.22.8	KR271329	Metacercaria	Lens	Pimephales notatus	Cyprinidae	Canada	Pointe Dupuis	Locke et al. (2015)
Diplostomum sp. 4 of Moszczynska et al. (2009)	Diplostomum sp. 4 SAL-2008	D.LL.2.B.22.15	KR271365	Metacercaria	Lens	Pimephales notatus	Cyprinidae	Canada	Pointe Dupuis	Locke et al. (2015)
Diplostomum sp. 4 of Moszczynska et al. (2009)	Diplostomum sp. 4 SAL-2008	T.RL.2.B.22.2	KR271353	Metacercaria	Lens	Pimephales notatus	Cyprinidae	Canada	Pointe Dupuis	Locke et al. (2015)
Diplostomum sp. 4 of Moszczynska et al. (2009)	Diplostomum sp. 4 SAL-2008	T.RL.2.B.22.3	KR271306	Metacercaria	Lens	Pimephales notatus	Cyprinidae	Canada	Pointe Dupuis	Locke et al. (2015)
Diplostomum sp. 4 of Moszczynska et al. (2009)	Diplostomum sp. 4 SAL-2008	D.RL.2.B.18.11	KR271389	Metacercaria	Lens	Pimephales notatus	Cyprinidae	Canada	Pointe Dupuis	Locke et al. (2015)
Diplostomum sp. 4 of Moszczynska et al. (2009)	Diplostomum sp. 4 SAL-2008	D.LL.2.B.12.3	KR271356	Metacercaria	Lens	Pimephales notatus	Cyprinidae	Canada	Pointe Dupuis	Locke et al. (2015)
Diplostomum sp. 4 of Moszczynska et al. (2009)	Diplostomum sp. 4 SAL-2008	D.LL.2.B.10.5	KR271359	Metacercaria	Lens	Pimephales notatus	Cyprinidae	Canada	Pointe Dupuis	Locke et al. (2015)
Diplostomum sp. 4 of Moszczynska et al. (2009)	Diplostomum sp. 4 SAL-2008	T.RL.2.B.10.2	KR271309	Metacercaria	Lens	Pimephales notatus	Cyprinidae	Canada	Pointe Dupuis	Locke et al. (2015)
Diplostomum sp. 4 of Moszczynska et al. (2009)	Diplostomum sp. 4 SAL-2008	T.RL.2.B.10.3	KR271367	Metacercaria	Lens	Pimephales notatus	Cyprinidae	Canada	Pointe Dupuis	Locke et al. (2015)
Diplostomum sp. 4 of Moszczynska et al. (2009)	Diplostomum sp. 4 SAL-2008	T.LL.1.B.4.1	KR271331	Metacercaria	Lens	Pimephales notatus	Cyprinidae	Canada	West of Creg Quay Marina	Locke et al. (2015)
Diplostomum sp. 4 of Moszczynska et al. (2009)	Diplostomum sp. 4 SAL-2008	T.RL.2.B.3.1	KR271361	Metacercaria	Lens	Pimephales notatus	Cyprinidae	Canada	Pointe Dupuis	Locke et al. (2015)
Diplostomum sp. 4 of Moszczynska et al. (2009)	Diplostomum sp. 4 SAL-2008	T.RL.2.B.11.1	KR271330	Metacercaria	Lens	Pimephales notatus	Cyprinidae	Canada	Pointe Dupuis	Locke et al. (2015)
Diplostomum sp. 4 of Moszczynska et al. (2009)	Diplostomum sp. 4 SAL-2008	T.RL.2.B.11.2	KR271382	Metacercaria	Lens	Pimephales notatus	Cyprinidae	Canada	Pointe Dupuis	Locke et al. (2015)
Diplostomum sp. 4 of Moszczynska et al. (2009)	Diplostomum sp. 4 SAL-2008	D.RL.2.B.11.6	KR271295	Metacercaria	Lens	Pimephales notatus	Cyprinidae	Canada	Pointe Dupuis	Locke et al. (2015)
Diplostomum sp. 4 of Moszczynska et al. (2009)	Diplostomum sp. 4 SAL-2008	T.LL.2.B.11.2	KR271371	Metacercaria	Lens	Pimephales notatus	Cyprinidae	Canada	Pointe Dupuis	Locke et al. (2015)
Diplostomum sp. 4 of Moszczynska et al. (2009)	Diplostomum sp. 4 SAL-2008	T.LL.2.B.18.2	KR271310	Metacercaria	Lens	Pimephales notatus	Cyprinidae	Canada	Pointe Dupuis	Locke et al. (2015)
Diplostomum sp. 4 of Moszczynska et al. (2009)	Diplostomum sp. 4 SAL-2008	D.RL.2.B.1.3	KR271390	Metacercaria	Lens	Pimephales notatus	Cyprinidae	Canada	Pointe Dupuis	Locke et al. (2015)
Diplostomum sp. 4 of Moszczynska et al. (2009)	Diplostomum sp. 4 SAL-2008	D.LL.2.B.5.2	KR271339	Metacercaria	Lens	Pimephales notatus	Cyprinidae	Canada	Pointe Dupuis	Locke et al. (2015)
Diplostomum sp. 4 of Moszczynska et al. (2009)	Diplostomum sp. 4 SAL-2008	T.RL.2.B.16.1	KR271320	Metacercaria	Lens	Pimephales notatus	Cyprinidae	Canada	Pointe Dupuis	Locke et al. (2015)
Diplostomum sp. 4 of Moszczynska et al. (2009)	Diplostomum sp. 4 SAL-2008	D.RL.2.B.16.1	KR271378	Metacercaria	Lens	Pimephales notatus	Cyprinidae	Canada	Pointe Dupuis	Locke et al. (2015)
Diplostomum sp. 4 of Moszczynska et al. (2009)	Diplostomum sp. 4 SAL-2008	D.LL.2.B.23.4	KR271374	Metacercaria	Lens	Pimephales notatus	Cyprinidae	Canada	Pointe Dupuis	Locke et al. (2015)
Diplostomum sp. 4 of Moszczynska et al. (2009)	Diplostomum sp. 4 SAL-2008	T.LL.2.B.23.1	KR271355	Metacercaria	Lens	Pimephales notatus	Cyprinidae	Canada	Pointe Dupuis	Locke et al. (2015)
Diplostomum sp. 4 of Moszczynska et al. (2009)	Diplostomum sp. 4 SAL-2008	T.LL.2.B.23.2	KR271348	Metacercaria	Lens	Pimephales notatus	Cyprinidae	Canada	Pointe Dupuis	Locke et al. (2015)
Diplostomum sp. 4 of Moszczynska et al. (2009)	Diplostomum sp. 4 SAL-2008	D.RL.2.B.23.1	KR271322	Metacercaria	Lens	Pimephales notatus	Cyprinidae	Canada	Pointe Dupuis	Locke et al. (2015)
Diplostomum sp. 4 of Moszczynska et al. (2009)	Diplostomum sp. 4 SAL-2008	D.RL.2.B.23.5	KR271368	Metacercaria	Lens	Pimephales notatus	Cyprinidae	Canada	Pointe Dupuis	Locke et al. (2015)
Diplostomum sp. 4 of Moszczynska et al. (2009)	Diplostomum sp. 4 SAL-2008	D.LL.2.B.19.1	KR271351	Metacercaria	Lens	Pimephales notatus	Cyprinidae	Canada	Pointe Dupuis	Locke et al. (2015)
Diplostomum sp. 4 of Moszczynska et al. (2009)	Diplostomum sp. 4 SAL-2008	T.RL.2.B.8.1	KR271379	Metacercaria	Lens	Pimephales notatus	Cyprinidae	Canada	Pointe Dupuis	Locke et al. (2015)
Diplostomum sp. 4 of Moszczynska et al. (2009)	Diplostomum sp. 4 SAL-2008	T.LL.2.B.8.2	KR271391	Metacercaria	Lens	Pimephales notatus	Cyprinidae	Canada	Pointe Dupuis	Locke et al. (2015)
Diplostomum sp. 4 of Moszczynska et al. (2009)	Diplostomum sp. 4 SAL-2008	T.LL.2.B.8.5	KR271360	Metacercaria	Lens	Pimephales notatus	Cyprinidae	Canada	Pointe Dupuis	Locke et al. (2015)
Diplostomum sp. 4 of Moszczynska et al. (2009)	Diplostomum sp. 4 SAL-2008	LSF1.0911.NOSV.1.L.1	KR271386	Metacercaria	Lens	Notropis stramineus/volucellus	Cyprinidae	Canada	West of Creg Quay Marina	Locke et al. (2015)
Diplostomum sp. 4 of Moszczynska et al. (2009)	Diplostomum sp. 4 SAL-2008	LSF1.0611.PEFL.16.L.1	KR271304	Metacercaria	Lens	Perca flavescens	Percidae	Canada	West of Creg Quay Marina	Locke et al. (2015)
Diplostomum sp. 4 of Moszczynska et al. (2009)	Diplostomum sp. 4 SAL-2008	LSF1.0611.PEFL.19.R.1	KR271305	Metacercaria	Lens	Perca flavescens	Percidae	Canada	West of Creg Quay Marina	Locke et al. (2015)
Diplostomum sp. 4 of Moszczynska et al. (2009)	Diplostomum sp. 4 SAL-2008	LSF1.0611.PEFL.39.L.1	KR271328	Metacercaria	Lens	Perca flavescens	Percidae	Canada	West of Creg Quay Marina	Locke et al. (2015)
Diplostomum sp. 4 of Moszczynska et al. (2009)	Diplostomum sp. 4 SAL-2008	LSF1.0611.PEFL.44.R.1	KR271370	Metacercaria	Lens	Perca flavescens	Percidae	Canada	West of Creg Quay Marina	Locke et al. (2015)
Diplostomum sp. 4 of Moszczynska et al. (2009)	Diplostomum sp. 4 SAL-2008	LSF1.0611.NOSV.3.L.5	KR271350	Metacercaria	Lens	Notropis stramineus/volucellus	Cyprinidae	Canada	West of Creg Quay Marina	Locke et al. (2015)
Diplostomum sp. 4 of Moszczynska et al. (2009)	Diplostomum sp. 4 SAL-2008	LSF1.0611.NOSV.7.L.1	KR271358	Metacercaria	Lens	Notropis stramineus/volucellus	Cyprinidae	Canada	West of Creg Quay Marina	Locke et al. (2015)
Diplostomum sp. 4 of Moszczynska et al. (2009)	Diplostomum sp. 4 SAL-2008	LSF1.0911.NOCR.7.R.1	KR271334	Metacercaria	Lens	Notemigonus crysoleucas	Cyprinidae	Canada	West of Creg Quay Marina	Locke et al. (2015)
Diplostomum sp. 4 of Moszczynska et al. (2009)	Diplostomum sp. 4 SAL-2008	LSF1.0911.PEFL.13.R.1	KR271332	Metacercaria	Lens	Perca flavescens	Percidae	Canada	West of Creg Quay Marina	Locke et al. (2015)
Diplostomum sp. 4 of Moszczynska et al. (2009)	Diplostomum sp. 4 SAL-2008	LSF1.0911.PEFL.15.L.1	KR271313	Metacercaria	Lens	Perca flavescens	Percidae	Canada	West of Creg Quay Marina	Locke et al. (2015)
Diplostomum sp. 4 of Moszczynska et al. (2009)	Diplostomum sp. 4 SAL-2008	LSF1.0911.PEFL.63.R.1	KR271373	Metacercaria	Lens	Perca flavescens	Percidae	Canada	West of Creg Quay Marina	Locke et al. (2015)
Diplostomum sp. 4 of Moszczynska et al. (2009)	Diplostomum sp. 4 SAL-2008	LSF1.0911.PEFL.65.L.1	KR271296	Metacercaria	Lens	Perca flavescens	Percidae	Canada	West of Creg Quay Marina	Locke et al. (2015)
Diplostomum sp. 4 of Moszczynska et al. (2009)	Diplostomum sp. 4 SAL-2008	LSF1.0911.PEFL.65.R.2	KR271376	Metacercaria	Lens	Perca flavescens	Percidae	Canada	West of Creg Quay Marina	Locke et al. (2015)
Diplostomum sp. 4 of Moszczynska et al. (2009)	Diplostomum sp. 4 SAL-2008	cq0910.pefl33.ll.d4	KR271385	Metacercaria	Lens	Perca flavescens	Percidae	Canada	West of Creg Quay Marina	Locke et al. (2015)
Diplostomum sp. 4 of Moszczynska et al. (2009)	Diplostomum sp. 4 SAL-2008	cq0910.pefl33.rl.d4	KR271352	Metacercaria	Lens	Perca flavescens	Percidae	Canada	West of Creg Quay Marina	Locke et al. (2015)
Diplostomum sp. 4 of Moszczynska et al. (2009)	Diplostomum sp. 4 SAL-2008	cq0910.pefl46.rl.d1	KR271297	Metacercaria	Lens	Perca flavescens	Percidae	Canada	West of Creg Quay Marina	Locke et al. (2015)
Diplostomum sp. 4 of Moszczynska et al. (2009)	Diplostomum sp. 4 SAL-2008	cq0910.pefl58.rl.d6	KR271343	Metacercaria	Lens	Perca flavescens	Percidae	Canada	West of Creg Quay Marina	Locke et al. (2015)
Diplostomum sp. 4 of Moszczynska et al. (2009)	Diplostomum sp. 4 SAL-2008	cq0910.lasi3.rl.d1	KR271346	Metacercaria	Lens	Labidesthes sicculus	Atherinopsidae	Canada	West of Creg Quay Marina	Locke et al. (2015)
Diplostomum sp. 4 of Moszczynska et al. (2009)	Diplostomum sp. 4 SAL-2008	cq0611.nocr67.rl.d1	KR271387	Metacercaria	Lens	Notemigonus crysoleucas	Cyprinidae	Canada	West of Creg Quay Marina	Locke et al. (2015)
Diplostomum sp. 4 of Moszczynska et al. (2009)	Diplostomum sp. 4 SAL-2008	D.LL.1.G.3.2	KR271340	Metacercaria	Lens	Notemigonus crysoleucas	Cyprinidae	Canada	West of Creg Quay Marina	Locke et al. (2015)
Diplostomum sp. 4 of Moszczynska et al. (2009)	Diplostomum sp. 4 SAL-2008	D.RL.1.G.10.3	KR271383	Metacercaria	Lens	Notemigonus crysoleucas	Cyprinidae	Canada	West of Creg Quay Marina	Locke et al. (2015)
Diplostomum sp. 4 of Moszczynska et al. (2009)	Diplostomum sp. 4 SAL-2008	D.LL.1.P.3.1	KR271377	Metacercaria	Lens	Perca flavescens	Percidae	Canada	West of Creg Quay Marina	Locke et al. (2015)
Diplostomum sp. 4 of Moszczynska et al. (2009)	Diplostomum sp. 4 SAL-2008	D.LL.1.P.8.1	KR271336	Metacercaria	Lens	Perca flavescens	Percidae	Canada	West of Creg Quay Marina	Locke et al. (2015)
Diplostomum sp. 4 of Moszczynska et al. (2009)	Diplostomum sp. 4 SAL-2008	D.LL.2.P.15.1	KR271354	Metacercaria	Lens	Perca flavescens	Percidae	Canada	Pointe Dupuis	Locke et al. (2015)
Diplostomum sp. 4 of Moszczynska et al. (2009)	Diplostomum sp. 4 SAL-2008	D.LL.B.Ls.1.3	KR271342	Metacercaria	Lens	Labidesthes sicculus	Atherinopsidae	Canada	Beauharnois	Locke et al. (2015)
Diplostomum sp. 4 of Moszczynska et al. (2009)	Diplostomum sp. 4 SAL-2008	D.LL.B.P.12.2	KR271362	Metacercaria	Lens	Perca flavescens	Percidae	Canada	Beauharnois	Locke et al. (2015)
Diplostomum sp. 4 of Moszczynska et al. (2009)	Diplostomum sp. 4 SAL-2008	D.RL.1.P.6.2	KR271384	Metacercaria	Lens	Perca flavescens	Percidae	Canada	West of Creg Quay Marina	Locke et al. (2015)
Diplostomum sp. 4 of Moszczynska et al. (2009)	Diplostomum sp. 4 SAL-2008	D.RL.D.P.3.1	KR271323	Metacercaria	Lens	Perca flavescens	Percidae	Canada	Dorval Island	Locke et al. (2015)
Diplostomum sp. 4 of Moszczynska et al. (2009)	Diplostomum sp. 4 SAL-2008	D.RL.D.P.3.2	KR271324	Metacercaria	Lens	Perca flavescens	Percidae	Canada	Dorval Island	Locke et al. (2015)
Diplostomum sp. 4 of Moszczynska et al. (2009)	Diplostomum sp. 4 SAL-2008	D.RL.S.P.12.2	KR271325	Metacercaria	Lens	Perca flavescens	Percidae	Canada	Iles aux Sables	Locke et al. (2015)
Diplostomum sp. 4 of Moszczynska et al. (2009)	Diplostomum sp. 4 SAL-2008	D.RL.B.Pc.3.1	KR271344	Metacercaria	Lens	Percina caprodes	Percidae	Canada	Beauharnois	Locke et al. (2015)
Diplostomum sp. 4 of Moszczynska et al. (2009)	Diplostomum sp. 4 SAL-2008	D.LL.O.OBR.Cpl.1.1	KR271381	Metacercaria	Lens	Couesius plumbeus	Cyprinidae	Canada	Otter Brook	Locke et al. (2015)
Diplostomum sp. 4 of Moszczynska et al. (2009)	Diplostomum sp. 4 SAL-2008	D.LL.O.OBR.Cpl.1.3	KR271341	Metacercaria	Lens	Couesius plumbeus	Cyprinidae	Canada	Otter Brook	Locke et al. (2015)
Diplostomum sp. 4 of Moszczynska et al. (2009)	Diplostomum sp. 4 SAL-2008	D.RH.D8.Nh.1.1	KR271345	Metacercaria	Lens	Notropis hudsonius	Cyprinidae	Canada	Dorval Island	Locke et al. (2015)
Diplostomum sp. 4 of Moszczynska et al. (2009)	Diplostomum sp. 4 SAL-2008	D.LL.B.S.15.1	KR271388	Metacercaria	Lens	Lepomis gibbosus	Centrarchidae	Canada	Beauharnois	Locke et al. (2015)
Diplostomum sp. 4 of Moszczynska et al. (2009)	Diplostomum sp. 4 SAL-2008	D.LL.2.S.1.2	KR271317	Metacercaria	Lens	Lepomis gibbosus	Centrarchidae	Canada	Pointe Dupuis	Locke et al. (2015)
Diplostomum sp. 4 of Moszczynska et al. (2009)	Diplostomum sp. 4 SAL-2008	D.eye.Ga.LOI.94.1	KR271314	Metacercaria	Eye	Gasterosteus aculeatus	Gasterosteidae	USA	Lord Island	Locke et al. (2015)
Diplostomum sp. 4 of Moszczynska et al. (2009)	Diplostomum sp. 4 SAL-2008	D.eye.Ga.LOI.92.1	KR271301	Metacercaria	Eye	Gasterosteus aculeatus	Gasterosteidae	USA	Lord Island	Locke et al. (2015)
Diplostomum sp. 4 of Moszczynska et al. (2009)	Diplostomum sp. 4 SAL-2008	D.eye.Ga.LOI.53.1	KR271335	Metacercaria	Eye	Gasterosteus aculeatus	Gasterosteidae	USA	Lord Island	Locke et al. (2015)
Diplostomum sp. 4 of Moszczynska et al. (2009)	Diplostomum sp. 4 SAL-2008	D.LL.Nh.DRI.35.2	KR271299	Metacercaria	Lens	Notropis hudsonius	Cyprinidae	Canada	Deep River	Locke et al. (2015)
Diplostomum sp. 4 of Moszczynska et al. (2009)	Diplostomum sp. 4 SAL-2008	D.RL.Nh.DRI.18.1	KR271349	Metacercaria	Lens	Notropis hudsonius	Cyprinidae	Canada	Deep River	Locke et al. (2015)
Diplostomum sp. 4 of Moszczynska et al. (2009)	Diplostomum sp. 4 SAL-2008	D.RL.1.S.6.1	KR271366	Metacercaria	Lens	Lepomis gibbosus	Centrarchidae	Canada	West of Creg Quay Marina	Locke et al. (2015)
Diplostomum sp. 4 of Moszczynska et al. (2009)	Diplostomum sp. 4 SAL-2008	D.LL.Na.SCE.20.2	KR271298	Metacercaria	Lens	Notropis atherinoides	Cyprinidae	Canada	Point Edward	Locke et al. (2015)
Diplostomum sp. 4 of Moszczynska et al. (2009)	Diplostomum sp. 4 SAL-2008	D.RL.Nh.DRI.09.1	KR271380	Metacercaria	Lens	Notropis hudsonius	Cyprinidae	Canada	Deep River	Locke et al. (2015)
Diplostomum sp. 4 of Moszczynska et al. (2009)	Diplostomum sp. 4 SAL-2008	D.LL.D.J.CF73.1	KR271327	Metacercaria	Lens	Etheostoma nigrum	Percidae	Canada	Dorval Island	Locke et al. (2015)
Diplostomum sp. 4 of Moszczynska et al. (2009)	Diplostomum sp. 4 SAL-2008	D.L.Po.NTH.12.4	KR271326	Metacercaria	Lens	Percopsis omiscomaycus	Percopsidae	Canada	Northland	Locke et al. (2015)
Diplostomum sp. 4 of Moszczynska et al. (2009)	Diplostomum sp. 4 SAL-2008	D.L.Po.NTH.12.5	KR271321	Metacercaria	Lens	Percopsis omiscomaycus	Percopsidae	Canada	Northland	Locke et al. (2015)
Diplostomum sp. 4 of Moszczynska et al. (2009)	Diplostomum sp. 4 SAL-2008	D.LL.Po.UW1.08.2	KR271347	Metacercaria	Lens	Percopsis omiscomaycus	Percopsidae	Canada	Athabasca River	Locke et al. (2015)
Diplostomum sp. 4 of Moszczynska et al. (2009)	Diplostomum sp. 4 SAL-2008	D.LL.Po.UW1.08.4	KR271318	Metacercaria	Lens	Percopsis omiscomaycus	Percopsidae	Canada	Athabasca River	Locke et al. (2015)
Diplostomum sp. 4 of Moszczynska et al. (2009)	Diplostomum sp. 4 SAL-2008	D.RL.B.R.10.1	KR271338	Metacercaria	Lens	Ambloplites rupestris	Centrarchidae	Canada	Beauharnois	Locke et al. (2015)
Diplostomum sp. 4 of Moszczynska et al. (2009)	Diplostomum sp. 4 SAL-2008	D.LL.2.R.5.3	KR271357	Metacercaria	Lens	Ambloplites rupestris	Centrarchidae	Canada	Pointe Dupuis	Locke et al. (2015)
Diplostomum sp. 4 of Moszczynska et al. (2009)	Diplostomum sp. 4 SAL-2008	D.RL.1.R.5.1	KR271312	Metacercaria	Lens	Ambloplites rupestris	Centrarchidae	Canada	West of Creg Quay Marina	Locke et al. (2015)
Diplostomum sp. 4 of Moszczynska et al. (2009)	Diplostomum sp. 4 SAL-2008	D.RL.D.R.13.1	KR271311	Metacercaria	Lens	Ambloplites rupestris	Centrarchidae	Canada	Dorval Island	Locke et al. (2015)
Diplostomum sp. 4 of Moszczynska et al. (2009)	Diplostomum sp. 4 SAL-2008	D.RL.D.P.8.1	KR271364	Metacercaria	Lens	Perca flavescens	Percidae	Canada	Dorval Island	Locke et al. (2015)
Diplostomum sp. 4 of Moszczynska et al. (2009)	Diplostomum sp. 4 SAL-2008	D.LL.D.P.24.2	KR271316	Metacercaria	Lens	Perca flavescens	Percidae	Canada	Dorval Island	Locke et al. (2015)
Diplostomum sp. 4 of Moszczynska et al. (2009)	Diplostomum sp. 4 SAL-2008	D.LL.D.P.17.1	KR271319	Metacercaria	Lens	Perca flavescens	Percidae	Canada	Dorval Island	Locke et al. (2015)
Diplostomum sp. 4 of Moszczynska et al. (2009)	Diplostomum sp. 4 SAL-2008	D.LL.B.P.3.1	KR271303	Metacercaria	Lens	Perca flavescens	Percidae	Canada	Beauharnois	Locke et al. (2015)
Diplostomum sp. 4 of Moszczynska et al. (2009)	Diplostomum sp. 4 SAL-2008	D.LL.B.P.4.1	KR271308	Metacercaria	Lens	Perca flavescens	Percidae	Canada	Beauharnois	Locke et al. (2015)
Diplostomum sp. 4 of Moszczynska et al. (2009)	Diplostomum sp. 4 SAL-2008	D.LL.B.P.2.1	KR271315	Metacercaria	Lens	Perca flavescens	Percidae	Canada	Beauharnois	Locke et al. (2015)
Diplostomum sp. 4 of Moszczynska et al. (2009)	Diplostomum sp. 4 SAL-2008	D.RL.B.B.12.2	KR271363	Metacercaria	Lens	Pimephales notatus	Cyprinidae	Canada	Beauharnois	Locke et al. (2015)
Diplostomum sp. 4 of Moszczynska et al. (2009)	Diplostomum sp. 4 SAL-2008	D.RL.B.B.26.2	KR271337	Metacercaria	Lens	Pimephales notatus	Cyprinidae	Canada	Beauharnois	Locke et al. (2015)
Diplostomum sp. 4 of Moszczynska et al. (2009)	Diplostomum sp. 4 SAL-2008	D.LL.2.B.14.4	KR271300	Metacercaria	Lens	Pimephales notatus	Cyprinidae	Canada	Pointe Dupuis	Locke et al. (2015)
Diplostomum sp. 4 of Moszczynska et al. (2009)	Diplostomum sp. 4 SAL-2008	D.LL.1.B.4.1	KR271375	Metacercaria	Lens	Pimephales notatus	Cyprinidae	Canada	West of Creg Quay Marina	Locke et al. (2015)
Diplostomum sp. 4 of Moszczynska et al. (2009)	Diplostomum sp. 4 SAL-2008	T.RL.D.B.5.1	KR271307	Metacercaria	Lens	Pimephales notatus	Cyprinidae	Canada	Dorval Island	Locke et al. (2015)
Diplostomum sp. 4 of Moszczynska et al. (2009)	Diplostomum sp. 4 SAL-2008	D.IN.1.R.L50W.V30	KR271372	Adult (exp.)		Larus delawarensis fed Ambloplites rupestris	Laridae/Centrarchidae	Canada	West of Creg Quay Marina	Locke et al. (2015)
Diplostomum sp. 4 of Moszczynska et al. (2009)	Diplostomum sp. 4 SAL-2008	SPRHC2	MG964026	Cercaria				USA	Higgins Lake, Michigan	Rudko et al. (2018)
Diplostomum sp. 4 of Moszczynska et al. (2009)	Diplostomum sp. 4 SAL-2008	49D-T2	MF142220	Metacercaria		Luxilus cornutus	Cyprinidae	USA	Douglas Lake, Michigan	Ubels et al. (2018)
Diplostomum sp. 4 of Moszczynska et al. (2009)	Diplostomum sp. 4 SAL-2008	54D-T3	MF142206	Metacercaria		Luxilus cornutus	Cyprinidae	USA	Douglas Lake, Michigan	Ubels et al. (2018)
Diplostomum sp. 4 of Moszczynska et al. (2009)	Diplostomum sp. 4 SAL-2008	54D-T2	MF142204	Metacercaria		Luxilus cornutus	Cyprinidae	USA	Douglas Lake, Michigan	Ubels et al. (2018)
Diplostomum sp. 4 of Moszczynska et al. (2009)	Diplostomum sp. 4 SAL-2008	cercariae_4	MF142202	Cercaria		Stagnicola emarginata	Lymnaeidae	USA	Douglas Lake, Michigan	Ubels et al. (2018)
Diplostomum sp. 4 of Moszczynska et al. (2009)	Diplostomum sp. 4 SAL-2008	10S3-R2	MF142166	Metacercaria		Notropis hudsonius	Cyprinidae	USA	Douglas Lake, Michigan	Ubels et al. (2018)
Diplostomum sp. 4 of Moszczynska et al. (2009)	Diplostomum sp. 4 SAL-2008	10S3-R1	MF142165	Metacercaria		Notropis hudsonius	Cyprinidae	USA	Douglas Lake, Michigan	Ubels et al. (2018)
Diplostomum sp. 4 of Moszczynska et al. (2009)	Diplostomum sp. 4 SAL-2008	10S1-R2	MF142163	Metacercaria		Notropis hudsonius	Cyprinidae	USA	Douglas Lake, Michigan	Ubels et al. (2018)
Diplostomum sp. 4 of Moszczynska et al. (2009)	Diplostomum sp. 4 SAL-2008	10S1-R1	MF142162	Metacercaria		Notropis hudsonius	Cyprinidae	USA	Douglas Lake, Michigan	Ubels et al. (2018)
Diplostomum sp. 4 of Moszczynska et al. (2009)	Diplostomum sp. 4 SAL-2008	54D-T1	MF142221	Metacercaria		Notropis hudsonius	Cyprinidae	USA	Douglas Lake, Michigan	Ubels et al. (2018)
Diplostomum sp. 4 of Moszczynska et al. (2009)	Diplostomum sp. 4 SAL-2008	GVP-T1	MF142228	Metacercaria		Notropis hudsonius	Cyprinidae	USA	Douglas Lake, Michigan	Ubels et al. (2018)
Diplostomum sp. 4 of Moszczynska et al. (2009)	Diplostomum sp. 4 SAL-2008	10S3-T3	MF142213	Metacercaria		Notropis hudsonius	Cyprinidae	USA	Douglas Lake, Michigan	Ubels et al. (2018)
Diplostomum sp. 4 of Moszczynska et al. (2009)	Diplostomum baeri	55D-T1	MF142161	Metacercaria	Lens/Retina	Luxilus cornutus (the host in Fig. S1 is given as Perca flavescens)	Cyprinidae	USA	Douglas Lake, Michigan	Ubels et al. (2018)
Diplostomum sp. 4 of Moszczynska et al. (2009)	Diplostomum sp. 4 MAG-2016	MGC200	KT831354	Cercaria		Stagnicola elodes	Lymnaeidae	Canada	Alberta	Gordy et al. (2016)
Diplostomum sp. 4 of Moszczynska et al. (2009)	Diplostomum sp. 4 MAG-2019	MGC2401	MH368930	Cercaria		Ladislavella elodes	Lymnaeidae	Canada	Alberta, Wabamun Lake - Provincial Park Beach	Gordy & Hanington (2019)
Diplostomum sp. 4 of Moszczynska et al. (2009)	Diplostomum sp. 4 MAG-2019	MGC2400	MH368929	Cercaria		Ladislavella elodes	Lymnaeidae	Canada	Alberta, Wabamun Lake - Provincial Park Beach	Gordy & Hanington (2019)
Diplostomum sp. 4 of Moszczynska et al. (2009)	Diplostomum sp. 4 MAG-2019	MGC2399	MH368928	Cercaria		Ladislavella elodes	Lymnaeidae	Canada	Alberta, Wabamun Lake - Provincial Park Beach	Gordy & Hanington (2019)
Diplostomum sp. 4 of Moszczynska et al. (2009)	Diplostomum sp. 4 MAG-2019	MGC2396	MH368927	Cercaria		Ladislavella elodes	Lymnaeidae	Canada	Alberta, Wabamun Lake - Provincial Park Beach	Gordy & Hanington (2019)
Diplostomum sp. 4 of Moszczynska et al. (2009)	Diplostomum sp. 4 MAG-2019	MGC2394	MH368926	Cercaria		Ladislavella elodes	Lymnaeidae	Canada	Alberta, Wabamun Lake - Provincial Park Beach	Gordy & Hanington (2019)
Diplostomum sp. 4 of Moszczynska et al. (2009)	Diplostomum sp. 4 MAG-2019	MGC2390	MH368925	Cercaria		Ladislavella elodes	Lymnaeidae	Canada	Alberta, Wabamun Lake - Provincial Park Beach	Gordy & Hanington (2019)
Diplostomum sp. 4 of Moszczynska et al. (2009)	Diplostomum sp. 4 MAG-2019	MGC2250	MH368924	Cercaria		Ladislavella elodes	Lymnaeidae	Canada	Alberta, Wabamun Lake - Provincial Park Beach	Gordy & Hanington (2019)
Diplostomum sp. 4 of Moszczynska et al. (2009)	Diplostomum sp. 4 MAG-2019	MGC2246	MH368923	Cercaria		Ladislavella elodes	Lymnaeidae	Canada	Alberta, Wabamun Lake - Provincial Park Beach	Gordy & Hanington (2019)
Diplostomum sp. 4 of Moszczynska et al. (2009)	Diplostomum sp. 4 MAG-2019	MGC2245	MH368922	Cercaria		Ladislavella elodes	Lymnaeidae	Canada	Alberta, Wabamun Lake - Provincial Park Beach	Gordy & Hanington (2019)
Diplostomum sp. 4 of Moszczynska et al. (2009)	Diplostomum sp. 4 MAG-2019	MGC2241	MH368921	Cercaria		Ladislavella elodes	Lymnaeidae	Canada	Alberta, Wabamun Lake - Provincial Park Beach	Gordy & Hanington (2019)
Diplostomum sp. 4 of Moszczynska et al. (2009)	Diplostomum sp. 4 MAG-2019	MGC2240	MH368920	Cercaria		Ladislavella elodes	Lymnaeidae	Canada	Alberta, Isle Lake	Gordy & Hanington (2019)
Diplostomum sp. 4 of Moszczynska et al. (2009)	Diplostomum sp. 4 MAG-2019	MGC2239	MH368919	Cercaria		Ladislavella elodes	Lymnaeidae	Canada	Alberta, Isle Lake	Gordy & Hanington (2019)
Diplostomum sp. 4 of Moszczynska et al. (2009)	Diplostomum sp. 4 MAG-2019	MGC2230	MH368918	Cercaria		Ladislavella elodes	Lymnaeidae	Canada	Alberta, Isle Lake	Gordy & Hanington (2019)
Diplostomum sp. 4 of Moszczynska et al. (2009)	Diplostomum sp. 4 MAG-2019	MGC2106	MH368917	Cercaria		Ladislavella elodes	Lymnaeidae	Canada	Alberta, Wabamun Lake - Provincial Park Beach	Gordy & Hanington (2019)
Diplostomum sp. 4 of Moszczynska et al. (2009)	Diplostomum sp. 4 MAG-2019	MGC2101	MH368916	Cercaria		Ladislavella elodes	Lymnaeidae	Canada	Alberta, Wabamun Lake - Provincial Park Beach	Gordy & Hanington (2019)
Diplostomum sp. 4 of Moszczynska et al. (2009)	Diplostomum sp. 4 MAG-2019	MGC2088	MH368915	Cercaria		Ladislavella elodes	Lymnaeidae	Canada	Alberta, Isle Lake	Gordy & Hanington (2019)
Diplostomum sp. 4 of Moszczynska et al. (2009)	Diplostomum sp. 4 MAG-2019	MGC2008	MH368914	Cercaria		Ladislavella elodes	Lymnaeidae	Canada	Alberta, Wabamun Lake - Provincial Park Beach	Gordy & Hanington (2019)
Diplostomum sp. 4 of Moszczynska et al. (2009)	Diplostomum sp. 4 MAG-2019	MGC2005	MH368913	Cercaria		Ladislavella elodes	Lymnaeidae	Canada	Alberta, Wabamun Lake - Provincial Park Beach	Gordy & Hanington (2019)
Diplostomum sp. 4 of Moszczynska et al. (2009)	Diplostomum sp. 4 MAG-2019	MGC2003	MH368912	Cercaria		Ladislavella elodes	Lymnaeidae	Canada	Alberta, Wabamun Lake - Provincial Park Beach	Gordy & Hanington (2019)
Diplostomum sp. 4 of Moszczynska et al. (2009)	Diplostomum sp. 4 MAG-2019	MGC2002	MH368911	Cercaria		Ladislavella elodes	Lymnaeidae	Canada	Alberta, Wabamun Lake - Provincial Park Beach	Gordy & Hanington (2019)
Diplostomum sp. 4 of Moszczynska et al. (2009)	Diplostomum sp. 4 MAG-2019	MGC1910	MH368910	Cercaria		Ladislavella elodes	Lymnaeidae	Canada	Alberta, Buffalo Lake - Pelican Point	Gordy & Hanington (2019)
Diplostomum sp. 4 of Moszczynska et al. (2009)	Diplostomum sp. 4 MAG-2019	MGC1864	MH368909	Cercaria		Ladislavella elodes	Lymnaeidae	Canada	Alberta, Wabamun Lake - Provincial Park Beach	Gordy & Hanington (2019)
Diplostomum sp. 4 of Moszczynska et al. (2009)	Diplostomum sp. 4 MAG-2019	MGC1862	MH368908	Cercaria		Ladislavella elodes	Lymnaeidae	Canada	Alberta, Isle Lake	Gordy & Hanington (2019)
Diplostomum sp. 4 of Moszczynska et al. (2009)	Diplostomum sp. 4 MAG-2019	MGC1823	MH368907	Cercaria		Ladislavella elodes	Lymnaeidae	Canada	Alberta, Wabamun Lake - Provincial Park Beach	Gordy & Hanington (2019)
Diplostomum sp. 4 of Moszczynska et al. (2009)	Diplostomum sp. 4 MAG-2019	MGC1821	MH368906	Cercaria		Ladislavella elodes	Lymnaeidae	Canada	Alberta, Isle Lake	Gordy & Hanington (2019)
Diplostomum sp. 4 of Moszczynska et al. (2009)	Diplostomum sp. 4 MAG-2019	MGC1781	MH368905	Cercaria		Ladislavella elodes	Lymnaeidae	Canada	Alberta, Buffalo Lake - Pelican Point	Gordy & Hanington (2019)
Diplostomum sp. 4 of Moszczynska et al. (2009)	Diplostomum sp. 4 MAG-2019	MGC1766	MH368904	Cercaria		Ladislavella elodes	Lymnaeidae	Canada	Alberta, Gull Lake - Aspen Beach	Gordy & Hanington (2019)
Diplostomum sp. 4 of Moszczynska et al. (2009)	Diplostomum sp. 4 MAG-2019	MGC1759	MH368903	Cercaria		Ladislavella elodes	Lymnaeidae	Canada	Alberta, Gull Lake - Aspen Beach	Gordy & Hanington (2019)
Diplostomum sp. 4 of Moszczynska et al. (2009)	Diplostomum sp. 4 MAG-2019	MGC1754	MH368902	Cercaria		Ladislavella elodes	Lymnaeidae	Canada	Alberta, Buffalo Lake - Pelican Point	Gordy & Hanington (2019)
Diplostomum sp. 4 of Moszczynska et al. (2009)	Diplostomum sp. 4 MAG-2019	MGC1752	MH368901	Cercaria		Ladislavella elodes	Lymnaeidae	Canada	Alberta, Buffalo Lake - Pelican Point	Gordy & Hanington (2019)
Diplostomum sp. 4 of Moszczynska et al. (2009)	Diplostomum sp. 4 MAG-2019	MGC1743	MH368900	Cercaria		Ladislavella elodes	Lymnaeidae	Canada	Alberta, Wabamun Lake - Provincial Park Beach	Gordy & Hanington (2019)
Diplostomum sp. 4 of Moszczynska et al. (2009)	Diplostomum sp. 4 MAG-2019	MGC1742	MH368899	Cercaria		Ladislavella elodes	Lymnaeidae	Canada	Alberta, Wabamun Lake - Provincial Park Beach	Gordy & Hanington (2019)
Diplostomum sp. 4 of Moszczynska et al. (2009)	Diplostomum sp. 4 MAG-2019	MGC1681	MH368898	Cercaria		Ladislavella elodes	Lymnaeidae	Canada	Alberta, Gull Lake - Aspen Beach	Gordy & Hanington (2019)
Diplostomum sp. 4 of Moszczynska et al. (2009)	Diplostomum sp. 4 MAG-2019	MGC1666	MH368897	Cercaria		Ladislavella elodes	Lymnaeidae	Canada	Alberta, Gull Lake - Aspen Beach	Gordy & Hanington (2019)
Diplostomum sp. 4 of Moszczynska et al. (2009)	Diplostomum sp. 4 MAG-2019	MGC1647	MH368896	Cercaria		Ladislavella elodes	Lymnaeidae	Canada	Alberta, Buffalo Lake - Pelican Point	Gordy & Hanington (2019)
Diplostomum sp. 4 of Moszczynska et al. (2009)	Diplostomum sp. 4 MAG-2019	MGC1630	MH368895	Cercaria		Ladislavella elodes	Lymnaeidae	Canada	Alberta, Buffalo Lake - Pelican Point	Gordy & Hanington (2019)
Diplostomum sp. 4 of Moszczynska et al. (2009)	Diplostomum sp. 4 MAG-2019	MGC1571	MH368894	Cercaria		Ladislavella elodes	Lymnaeidae	Canada	Alberta, Isle Lake	Gordy & Hanington (2019)
Diplostomum sp. 4 of Moszczynska et al. (2009)	Diplostomum sp. 4 MAG-2019	MGC1442	MH368893	Cercaria		Ladislavella elodes	Lymnaeidae	Canada	Alberta, Buffalo Lake - Pelican Point	Gordy & Hanington (2019)
Diplostomum sp. 4 of Moszczynska et al. (2009)	Diplostomum sp. 4 MAG-2019	MGC1429	MH368892	Cercaria		Ladislavella elodes	Lymnaeidae	Canada	Alberta, Isle Lake	Gordy & Hanington (2019)
Diplostomum sp. 4 of Moszczynska et al. (2009)	Diplostomum sp. 4 MAG-2019	MGC1317	MH368891	Cercaria		Ladislavella elodes	Lymnaeidae	Canada	Alberta, Isle Lake	Gordy & Hanington (2019)
Diplostomum sp. 4 of Moszczynska et al. (2009)	Diplostomum sp. 4 MAG-2019	MGC1316	MH368890	Cercaria		Ladislavella elodes	Lymnaeidae	Canada	Alberta, Isle Lake	Gordy & Hanington (2019)
Diplostomum sp. 4 of Moszczynska et al. (2009)	Diplostomum sp. 4 MAG-2019	MGC1315	MH368889	Cercaria		Ladislavella elodes	Lymnaeidae	Canada	Alberta, Isle Lake	Gordy & Hanington (2019)
Diplostomum sp. 4 of Moszczynska et al. (2009)	Diplostomum sp. 4 MAG-2019	MGC1154	MH368888	Cercaria		Ladislavella elodes	Lymnaeidae	Canada	Alberta, Gull Lake - Aspen Beach	Gordy & Hanington (2019)
Diplostomum sp. 4 of Moszczynska et al. (2009)	Diplostomum sp. 4 MAG-2019	MGC1136	MH368887	Cercaria		Ladislavella elodes	Lymnaeidae	Canada	Alberta, Gull Lake - Aspen Beach	Gordy & Hanington (2019)
Diplostomum sp. 4 of Moszczynska et al. (2009)	Diplostomum sp. 4 MAG-2019	MGC1018	MH368886	Cercaria		Ladislavella elodes	Lymnaeidae	Canada	Alberta, Buffalo Lake - Pelican Point	Gordy & Hanington (2019)
Diplostomum sp. 4 of Moszczynska et al. (2009)	Diplostomum sp. 4 MAG-2019	MGC962	MH368885	Cercaria		Ladislavella elodes	Lymnaeidae	Canada	Alberta, Gull Lake - Aspen Beach	Gordy & Hanington (2019)
Diplostomum sp. 4 of Moszczynska et al. (2009)	Diplostomum sp. 4 MAG-2019	MGC830	MH368884	Cercaria		Ladislavella elodes	Lymnaeidae	Canada	Alberta, Wabamun Lake - Provincial Park Beach	Gordy & Hanington (2019)
Diplostomum sp. 4 of Moszczynska et al. (2009)	Diplostomum sp. 4 MAG-2019	MGC829	MH368883	Cercaria		Ladislavella elodes	Lymnaeidae	Canada	Alberta, Wabamun Lake - Provincial Park Beach	Gordy & Hanington (2019)
Diplostomum sp. 4 of Moszczynska et al. (2009)	Diplostomum sp. 4 MAG-2019	MGC827	MH368882	Cercaria		Ladislavella elodes	Lymnaeidae	Canada	Alberta, Wabamun Lake - Provincial Park Beach	Gordy & Hanington (2019)
Diplostomum sp. 4 of Moszczynska et al. (2009)	Diplostomum sp. 4 MAG-2019	MGC826	MH368881	Cercaria		Ladislavella elodes	Lymnaeidae	Canada	Alberta, Wabamun Lake - Provincial Park Beach	Gordy & Hanington (2019)
Diplostomum sp. 4 of Moszczynska et al. (2009)	Diplostomum sp. 4 MAG-2019	MGC825	MH368880	Cercaria		Ladislavella elodes	Lymnaeidae	Canada	Alberta, Wabamun Lake - Provincial Park Beach	Gordy & Hanington (2019)
Diplostomum sp. 4 of Moszczynska et al. (2009)	Diplostomum sp. 4 MAG-2019	MGC696	MH368879	Cercaria		Ladislavella elodes	Lymnaeidae	Canada	Alberta, Buffalo Lake - Pelican Point	Gordy & Hanington (2019)
Diplostomum sp. 4 of Moszczynska et al. (2009)	Diplostomum sp. 4 MAG-2019	MGC674	MH368878	Cercaria		Ladislavella elodes	Lymnaeidae	Canada	Alberta, Wabamun Lake - Provincial Park Beach	Gordy & Hanington (2019)
Diplostomum sp. 4 of Moszczynska et al. (2009)	Diplostomum sp. 4 MAG-2019	MGC669	MH368877	Cercaria		Ladislavella elodes	Lymnaeidae	Canada	Alberta, Wabamun Lake - Provincial Park Beach	Gordy & Hanington (2019)
Diplostomum sp. 4 of Moszczynska et al. (2009)	Diplostomum sp. 4 MAG-2019	MGC666	MH368876	Cercaria		Ladislavella elodes	Lymnaeidae	Canada	Alberta, Wabamun Lake - Provincial Park Beach	Gordy & Hanington (2019)
Diplostomum sp. 4 of Moszczynska et al. (2009)	Diplostomum sp. 4 MAG-2019	MGC665	MH368875	Cercaria		Ladislavella elodes	Lymnaeidae	Canada	Alberta, Wabamun Lake - Provincial Park Beach	Gordy & Hanington (2019)
Diplostomum sp. 4 of Moszczynska et al. (2009)	Diplostomum sp. 4 MAG-2019	MGC663	MH368874	Cercaria		Ladislavella elodes	Lymnaeidae	Canada	Alberta, Wabamun Lake - Provincial Park Beach	Gordy & Hanington (2019)
Diplostomum sp. 4 of Moszczynska et al. (2009)	Diplostomum sp. 4 MAG-2019	MGC661	MH368873	Cercaria		Ladislavella elodes	Lymnaeidae	Canada	Alberta, Wabamun Lake - Provincial Park Beach	Gordy & Hanington (2019)
Diplostomum sp. 4 of Moszczynska et al. (2009)	Diplostomum sp. 4 MAG-2019	MGC588	MH368872	Cercaria		Ladislavella elodes	Lymnaeidae	Canada	Alberta, Lac La Nonne site #2	Gordy & Hanington (2019)
Diplostomum sp. 4 of Moszczynska et al. (2009)	Diplostomum sp. 4 MAG-2019	MGC544	MH368871	Cercaria		Ladislavella elodes	Lymnaeidae	Canada	Alberta, Isle Lake	Gordy & Hanington (2019)
Diplostomum sp. 4 of Moszczynska et al. (2009)	Diplostomum sp. 4 MAG-2019	MGC504	MH368870	Cercaria		Ladislavella elodes	Lymnaeidae	Canada	Alberta, Buffalo Lake - Pelican Point	Gordy & Hanington (2019)
Diplostomum sp. 4 of Moszczynska et al. (2009)	Diplostomum sp. 4 MAG-2019	MGC404	MH368869	Cercaria		Ladislavella elodes	Lymnaeidae	Canada	Alberta, Isle Lake	Gordy & Hanington (2019)
Diplostomum sp. 4 of Moszczynska et al. (2009)	Diplostomum sp. 4 MAG-2019	MGC402	MH368868	Cercaria		Ladislavella elodes	Lymnaeidae	Canada	Alberta, Isle Lake	Gordy & Hanington (2019)
Diplostomum sp. 4 of Moszczynska et al. (2009)	Diplostomum sp. 4 MAG-2019	MGC399	MH368867	Cercaria		Ladislavella elodes	Lymnaeidae	Canada	Alberta, Isle Lake	Gordy & Hanington (2019)
Diplostomum sp. 4 of Moszczynska et al. (2009)	Diplostomum sp. 4 MAG-2019	MGC231	MH368866	Cercaria		Ladislavella elodes	Lymnaeidae	Canada	Alberta, Isle Lake	Gordy & Hanington (2019)
Diplostomum sp. 4 of Moszczynska et al. (2009)	Diplostomum sp. 4 MAG-2019	MGC230	MH368865	Cercaria		Ladislavella elodes	Lymnaeidae	Canada	Alberta, Isle Lake	Gordy & Hanington (2019)
Diplostomum sp. 4 of Moszczynska et al. (2009)	Diplostomum sp. 4 MAG-2019	MGC227	MH368864	Cercaria		Ladislavella elodes	Lymnaeidae	Canada	Alberta, Isle Lake	Gordy & Hanington (2019)
Diplostomum sp. 4 of Moszczynska et al. (2009)	Diplostomum sp. 4 MAG-2019	MGC223	MH368863	Cercaria		Ladislavella elodes	Lymnaeidae	Canada	Alberta, Isle Lake	Gordy & Hanington (2019)
Diplostomum sp. 4 of Moszczynska et al. (2009)	Diplostomum sp. 4 MAG-2019	MGC180	MH368862	Cercaria		Ladislavella elodes	Lymnaeidae	Canada	Alberta, Isle Lake	Gordy & Hanington (2019)
Diplostomum sp. 4 of Moszczynska et al. (2009)	Diplostomum sp. 4 MAG-2019	MGC123	MH368861	Cercaria		Ladislavella elodes	Lymnaeidae	Canada	Alberta, Isle Lake	Gordy & Hanington (2019)
Diplostomum sp. 5 of Locke et al. (2010a)	Diplostomum sp. 5 SAL-2008	D.RH.2.P.12.2	GQ292498	Metacercaria	Vitreous humour/Non-lens (eye)/Non-lens (eye)	Perca flavescens	Percidae	Canada	Pointe Dupuis	Locke et al. (2010a)
Diplostomum sp. 6 of Locke et al. (2010a)	Diplostomum sp. 6 SAL-2008	D.RH.B.B.23.1	GQ292499	Metacercaria	Vitreous humour/Non-lens (eye)/Non-lens (eye)	Pimephales notatus	Cyprinidae	Canada	Beauharnois	Locke et al. (2010a)
Diplostomum sp. 6 of Locke et al. (2010a)	Diplostomum sp. 6 SAL-2008	Diplo_LH_Fd43_A149.1	KR271393	Metacercaria	Non-lens (eye)/Vitreous humour	Fundulus diaphanus	Fundulidae	Canada	Lake Wheaton	Locke et al. (2015)
Diplostomum sp. 6 of Locke et al. (2010a)	Diplostomum sp. 6 SAL-2008	Diplo_LH_Fd43_A149.2	KR271394	Metacercaria	Non-lens (eye)/Vitreous humour	Fundulus diaphanus	Fundulidae	Canada	Lake Wheaton	Locke et al. (2015)
Diplostomum sp. 6 of Locke et al. (2010a)	Diplostomum sp. 6 SAL-2008	Diplo_LH_Fd43_A149.3	KR271392	Metacercaria	Non-lens (eye)/Vitreous humour	Fundulus diaphanus	Fundulidae	Canada	Lake Wheaton	Locke et al. (2015)
Diplostomum sp. 7 of Locke et al. (2010a)	Diplostomum sp. 7 SAL-2008	D.RH.2.B.4.1	GQ292500	Metacercaria	Vitreous humour/Non-lens (eye)/Non-lens (eye)	Pimephales notatus	Cyprinidae	Canada	Pointe Dupuis	Locke et al. (2010a)
Diplostomum sp. 7 of Locke et al. (2010a)	Diplostomum sp. 7 SAL-2008	D.RL.Sf.KUU.1.1	KR271404	Metacercaria	Non-lens (eye)/Lensb	Salvelinus fontinalis	Salmonidae	Canada	Kuujjuaq	Locke et al. (2015)
Diplostomum sp. 7 of Locke et al. (2010a)	Diplostomum sp. 7 SAL-2008	D.LH.Ok.VIC.218.2	KR271397	Metacercaria	Non-lens (eye)/Non-lens (eye)	Onchorhynchus kisutch	Salmonidae	Canada	Malaspina Strait	Locke et al. (2015)
Diplostomum sp. 7 of Locke et al. (2010a)	Diplostomum sp. 7 SAL-2008	D.H.Po.ABS.21.1	KR271409	Metacercaria	Non-lens (eye)/Non-lens (eye)	Percopsis omiscomaycus	Percopsidae	Canada	Athabasca River	Locke et al. (2015)
Diplostomum sp. 7 of Locke et al. (2010a)	Diplostomum sp. 7 SAL-2008	D.H.Po.ABS.29.1	KR271396	Metacercaria	Non-lens (eye)/Non-lens (eye)	Percopsis omiscomaycus	Percopsidae	Canada	Athabasca River	Locke et al. (2015)
Diplostomum sp. 7 of Locke et al. (2010a)	Diplostomum sp. 7 SAL-2008	D.H.Po.ABS.22.2	KR271401	Metacercaria	Non-lens (eye)/Non-lens (eye)	Percopsis omiscomaycus	Percopsidae	Canada	Athabasca River	Locke et al. (2015)
Diplostomum sp. 7 of Locke et al. (2010a)	Diplostomum sp. 7 SAL-2008	D.H.Po.ABS.22.3	KR271400	Metacercaria	Non-lens (eye)/Non-lens (eye)	Percopsis omiscomaycus	Percopsidae	Canada	Athabasca River	Locke et al. (2015)
Diplostomum sp. 7 of Locke et al. (2010a)	Diplostomum sp. 7 SAL-2008	D.H.Po.ABS.22.4	KR271395	Metacercaria	Non-lens (eye)/Non-lens (eye)	Percopsis omiscomaycus	Percopsidae	Canada	Athabasca River	Locke et al. (2015)
Diplostomum sp. 7 of Locke et al. (2010a)	Diplostomum sp. 7 SAL-2008	D.H.Po.ABS.24.1	KR271406	Metacercaria	Non-lens (eye)/Non-lens (eye)	Percopsis omiscomaycus	Percopsidae	Canada	Athabasca River	Locke et al. (2015)
Diplostomum sp. 7 of Locke et al. (2010a)	Diplostomum sp. 7 SAL-2008	D.H.Po.ABS.26.3	KR271405	Metacercaria	Non-lens (eye)/Non-lens (eye)	Percopsis omiscomaycus	Percopsidae	Canada	Athabasca River	Locke et al. (2015)
Diplostomum sp. 7 of Locke et al. (2010a)	Diplostomum sp. 7 SAL-2008	D.LL.Po.UW1.01.3	KR271407	Metacercaria	Non-lens (eye)/Lensb	Percopsis omiscomaycus	Percopsidae	Canada	Athabasca River	Locke et al. (2015)
Diplostomum sp. 7 of Locke et al. (2010a)	Diplostomum sp. 7 SAL-2008	D.LL.Po.UW1.01.5	KR271399	Metacercaria	Non-lens (eye)/Lensb	Percopsis omiscomaycus	Percopsidae	Canada	Athabasca River	Locke et al. (2015)
Diplostomum sp. 7 of Locke et al. (2010a)	Diplostomum sp. 7 SAL-2008	D.RH.Po.UW1.01.1	KR271408	Metacercaria	Non-lens (eye)/Non-lens (eye)	Percopsis omiscomaycus	Percopsidae	Canada	Athabasca River	Locke et al. (2015)
Diplostomum sp. 7 of Locke et al. (2010a)	Diplostomum sp. 7 SAL-2008	D.L.Po.NTH.19.1	KR271402	Metacercaria	Non-lens (eye)/Lensb	Percopsis omiscomaycus	Percopsidae	Canada	Northland	Locke et al. (2015)
Diplostomum sp. 7 of Locke et al. (2010a)	Diplostomum sp. 7 SAL-2008	D.RH.Nh.DRI.09.1	KR271403	Metacercaria	Non-lens (eye)/Non-lens (eye)	Notropis hudsonius	Cyprinidae	Canada	Deep River	Locke et al. (2015)
Diplostomum sp. 7 of Locke et al. (2010a)	Diplostomum sp. 7 SAL-2008	D.L.Po.NTH.17.1	KR271398	Metacercaria	Non-lens (eye)/Lensb	Percopsis omiscomaycus	Percopsidae	Canada	Northland	Locke et al. (2015)
Diplostomum sp. 8 of Locke et al. (2010a)	Diplostomum sp. 8 SAL-2008	D.RL.Bo.Rp.101.1	GQ292497	Metacercaria	Eye/Lens (?)/Lens	Rana pipiens	Ranidae	Canada	Etang Saulaie	Locke et al. (2010a)
Diplostomum sp. 9 of Locke et al. (2010a)	Diplostomum sp. 9 SAL-2008	D.LH.B.Pc.1.1	GQ292496	Metacercaria	Vitreous humour/Non-lens (eye)/Non-lens (eye)	Percina caprodes	Percidae	Canada	Beauharnois	Locke et al. (2010a)
Diplostomum sp. 9 of Locke et al. (2010a)	Diplostomum sp. 9 SAL-2008	D.RH.Aq.RVG.1.1	KR271412	Metacercaria	Non-lens (eye)/Non-lens (eye)/No datab	Apeltes quadracus	Gasterosteidae	Canada	Chandler-Pabos	Locke et al. (2015)
Diplostomum sp. 9 of Locke et al. (2010a)	Diplostomum sp. 9 SAL-2008	D.LH.Ca.OKA.9.1	KR271413	Metacercaria	Non-lens (eye)/Non-lens (eye)/No datab	Cottus asper	Cottidae	Canada	Okanagan Lake	Locke et al. (2015)
Diplostomum sp. 9 of Locke et al. (2010a)	Diplostomum sp. 9 SAL-2008	D.RL.Sf.KUU.1.2	KR271410	Metacercaria	Non-lens (eye)/Lens	Salvelinus fontinalis	Salmonidae	Canada	Kuujjuaq	Locke et al. (2015)
Diplostomum sp. 9 of Locke et al. (2010a)	Diplostomum sp. 9 SAL-2008	D.RH.Gw.RVG.1.2	KR271411	Metacercaria	Non-lens (eye)/Non-lens (eye)/No datab	Gasterosteus wheatlandi	Gasterosteidae	Canada	Chandler-Pabos	Locke et al. (2015)
Diplostomum sp. 10 of Locke et al. (2015)	Diplostomum sp. 10 SAL-2015	Di.RH.R.BQD.8.1	KR271096	Metacercaria	Non-lens (eye)/Non-lens (eye)/No datab	Ambloplites rupestris	Centrarchidae	Canada	Deseronto	Locke et al. (2015)
Diplostomum sp. 10 of Locke et al. (2015)	Diplostomum sp. 10 SAL-2015	Di.RH.R.BQD.6.1	KR271097	Metacercaria	Non-lens (eye)/Non-lens (eye)/No datab	Ambloplites rupestris	Centrarchidae	Canada	Deseronto	Locke et al. (2015)
Diplostomum sp. 10 of Locke et al. (2015)	Diplostomum sp. 10 SAL-2015	D.RH.Ppr.LCR.3.1	KR271098	Metacercaria	Non-lens (eye)/Non-lens (eye)/No datab	Pimephales promelas	Cyprinidae	Canada	Lac Cromwell	Locke et al. (2015)
Diplostomum sp. 11 of Locke et al. (2015)	Diplostomidae gen. SL sp. 1 SAL-2010	Di.BR.Bo.Rp.2.1	HM064650	Metacercaria	Lens/Brain	Rana pipiens	Ranidae	Canada	Etang Saulaie	Locke et al. (2010b)
Diplostomum sp. 12 of Locke et al. (2015)	Diplostomum sp. 12 SAL-2015	D.LH.Cc.USB.1.1	KR271100	Metacercaria	Non-lens (eye)/Vitreous humour	Cottus cognatus	Cottidae	Canada	Upper Steepbank R	Locke et al. (2015)
Diplostomum sp. 12 of Locke et al. (2015)	Diplostomum sp. 12 SAL-2015	D.LH.Cc.USB.1.2	KR271103	Metacercaria	Non-lens (eye)/Vitreous humour	Cottus cognatus	Cottidae	Canada	Upper Steepbank R	Locke et al. (2015)
Diplostomum sp. 12 of Locke et al. (2015)	Diplostomum sp. 12 SAL-2015	D.LH.Cc.USB.1.4	KR271099	Metacercaria	Non-lens (eye)/Vitreous humour	Cottus cognatus	Cottidae	Canada	Upper Steepbank R	Locke et al. (2015)
Diplostomum sp. 12 of Locke et al. (2015)	Diplostomum sp. 12 SAL-2015	D.LH.Ctsp.LAE1.1.4	KR271102	Metacercaria	Non-lens (eye)/Vitreous humour	Cottus cognatus	Cottidae	USA	Lake E1	Locke et al. (2015)
Diplostomum sp. 12 of Locke et al. (2015)	Diplostomum sp. 12 SAL-2015	D.LH.Ctsp.LAE1.3.1	KR271101	Metacercaria	Non-lens (eye)/Vitreous humour	Cottus cognatus	Cottidae	USA	Lake E1	Locke et al. (2015)
Diplostomum sp. 13 of Locke et al. (2015)	Diplostomum sp. 13 SAL-2015	D.eye.Ga.LOI.54.1	KR271104	Metacercaria	Lens (?)/Eye	Gasterosteus aculeatus	Gasterosteidae	USA	Lord Island	Locke et al. (2015)
Diplostomum sp. 13 of Locke et al. (2015)	Diplostomum sp. C MAG-2016	MGC581	KT831360	Cercaria		Ladislavella elodes	Lymnaeidae	Canada		Gordy & Hanington (2019)
Diplostomum sp. 13 of Locke et al. (2015)	Diplostomum sp. C MAG-2016	MGC1731	KT831382	Cercaria		Ladislavella elodes	Lymnaeidae	Canada		Gordy & Hanington (2019)
Diplostomum sp. 13 of Locke et al. (2015)	Diplostomum sp. C MAG-2016	MGC1465	KT831378	Cercaria		Ladislavella elodes	Lymnaeidae	Canada		Gordy & Hanington (2019)
Diplostomum sp. 13 of Locke et al. (2015)	Diplostomum sp. C MAG-2019	MGC2229	MH368941	Cercaria		Ladislavella elodes	Lymnaeidae	Canada	Alberta, Isle Lake	Gordy & Hanington (2019)
Diplostomum sp. 13 of Locke et al. (2015)	Diplostomum sp. C MAG-2019	MGC2227	MH368940	Cercaria		Ladislavella elodes	Lymnaeidae	Canada	Alberta, Isle Lake	Gordy & Hanington (2019)
Diplostomum sp. 13 of Locke et al. (2015)	Diplostomum sp. C MAG-2019	MGC2221	MH368939	Cercaria		Ladislavella elodes	Lymnaeidae	Canada	Alberta, Isle Lake	Gordy & Hanington (2019)
Diplostomum sp. 13 of Locke et al. (2015)	Diplostomum sp. C MAG-2019	MGC2018	MH368938	Cercaria		Ladislavella elodes	Lymnaeidae	Canada	Alberta, Isle Lake	Gordy & Hanington (2019)
Diplostomum sp. 13 of Locke et al. (2015)	Diplostomum sp. C MAG-2019	MGC1958	MH368937	Cercaria		Ladislavella elodes	Lymnaeidae	Canada	Alberta, Isle Lake	Gordy & Hanington (2019)
Diplostomum sp. 13 of Locke et al. (2015)	Diplostomum sp. C MAG-2019	MGC1569	MH368936	Cercaria		Ladislavella elodes	Lymnaeidae	Canada	Alberta, Isle Lake	Gordy & Hanington (2019)
Diplostomum sp. 13 of Locke et al. (2015)	Diplostomum sp. C MAG-2019	MGC221	MH368935	Cercaria		Ladislavella elodes	Lymnaeidae	Canada	Alberta, Isle Lake	Gordy & Hanington (2019)
Diplostomum sp. 13 of Locke et al. (2015)	Diplostomum sp. C MAG-2019	MGC208	MH368934	Cercaria		Planorbella trivolvis	Planorbidae	Canada	Alberta, Isle Lake	Gordy & Hanington (2019)
Diplostomum sp. 13 of Locke et al. (2015)	Diplostomum sp. C MAG-2019	MGC206	MH368933	Cercaria		Ladislavella elodes	Lymnaeidae	Canada	Alberta, Isle Lake	Gordy & Hanington (2019)
Diplostomum sp. 14 of Locke et al. (2015)	Diplostomum sp. 14 SAL-2015	D.LL.Cm.IRQ1.521.6	KR271120	Metacercaria	Lens	Cyprinion macrostomum	Cyprinidae	Iraq	River Tigris	Locke et al. (2015)
Diplostomum sp. 14 of Locke et al. (2015)	Diplostomum sp. 14 SAL-2015	D.L.Tt.UYG.1.5	KR271121	Metacercaria	Lens	Tinca tinca	Cyprinidae	China	River Irtysh	Locke et al. (2015)
Diplostomum sp. 14 of Locke et al. (2015)	Diplostomum sp. 14 SAL-2015	D.L.Tt.UYG.1.6	KR271117	Metacercaria	Lens	Tinca tinca	Cyprinidae	China	River Irtysh	Locke et al. (2015)
Diplostomum sp. 14 of Locke et al. (2015)	Diplostomum sp. 14 SAL-2015	D.L.Cd.HUB.4.8	KR271114	Metacercaria	Lens	Chanodichthys dabryi	Cyprinidae	China	Lake Tangxun	Locke et al. (2015)
Diplostomum sp. 14 of Locke et al. (2015)	Diplostomum sp. 14 SAL-2015	D.L.Cd.HUB.5.3	KR271119	Metacercaria	Lens	Chanodichthys dabryi	Cyprinidae	China	Lake Tangxun	Locke et al. (2015)
Diplostomum sp. 14 of Locke et al. (2015)	Diplostomum sp. 14 SAL-2015	D.L.Pf.Yun.2.1	KR271110	Metacercaria	Lens	Pseudobagrus fulvidraco	Bagridae	China	Kunming	Locke et al. (2015)
Diplostomum sp. 14 of Locke et al. (2015)	Diplostomum sp. 14 SAL-2015	D.L.Pf.Yun.1.1	KR271108	Metacercaria	Lens	Pseudobagrus fulvidraco	Bagridae	China	Kunming	Locke et al. (2015)
Diplostomum sp. 14 of Locke et al. (2015)	Diplostomum sp. 14 SAL-2015	D.L.Ss.Lzi.1.2	KR271107	Metacercaria	Lens	"Siniperca sinensis"	Percichthyidae	China	Lake Liangzi	Locke et al. (2015)
Diplostomum sp. 14 of Locke et al. (2015)	Diplostomum sp. 14 SAL-2015	D.L.Rg.Lzi.1.1	KR271122	Metacercaria	Lens	Rhinogobius giurinus	Gobiidae	China	Lake Liangzi	Locke et al. (2015)
Diplostomum sp. 14 of Locke et al. (2015)	Diplostomum sp. 14 SAL-2015	D.L.Ca.Lzi.7.1	KR271111	Metacercaria	Lens	Channa argus	Channidae	China	Lake Liangzi	Locke et al. (2015)
Diplostomum sp. 14 of Locke et al. (2015)	Diplostomum sp. 14 SAL-2015	D.L.Ca.Lzi.7.2	KR271113	Metacercaria	Lens	Channa argus	Channidae	China	Lake Liangzi	Locke et al. (2015)
Diplostomum sp. 14 of Locke et al. (2015)	Diplostomum sp. 14 SAL-2015	D.L.Ca.Lzi.7.3	KR271118	Metacercaria	Lens	Channa argus	Channidae	China	Lake Liangzi	Locke et al. (2015)
Diplostomum sp. 14 of Locke et al. (2015)	Diplostomum sp. 14 SAL-2015	D.L.Tt.UYG.1.1	KR271115	Metacercaria	Lens	Tinca tinca	Cyprinidae	China	River Irtysh	Locke et al. (2015)
Diplostomum sp. 14 of Locke et al. (2015)	Diplostomum sp. 14 SAL-2015	D.L.Tt.UYG.1.2	KR271116	Metacercaria	Lens	Tinca tinca	Cyprinidae	China	River Irtysh	Locke et al. (2015)
Diplostomum sp. 14 of Locke et al. (2015)	Diplostomum sp. 14 SAL-2015	D.L.Tt.UYG.1.3	KR271106	Metacercaria	Lens	Tinca tinca	Cyprinidae	China	River Irtysh	Locke et al. (2015)
Diplostomum sp. 14 of Locke et al. (2015)	Diplostomum sp. 14 SAL-2015	D.L.Tt.UYG.1.4	KR271112	Metacercaria	Lens	Tinca tinca	Cyprinidae	China	River Irtysh	Locke et al. (2015)
Diplostomum sp. 14 of Locke et al. (2015)	Diplostomum sp. 14 SAL-2015	D.L.Hn.HUB.1.1	KR271109	Metacercaria	Lens	Hypophthalmichthys nobilis	Cyprinidae	China	Lake Tangxun	Locke et al. (2015)
Diplostomum sp. 14 of Locke et al. (2015)	Diplostomum sp. 14 SAL-2015	D.L.Cd.HUB.2.1	KR271105	Metacercaria	Lens	Chanodichthys dabryi	Cyprinidae	China	Lake Tangxun	Locke et al. (2015)
Diplostomum sp. 14 of Locke et al. (2015)	Diplostomum sp. 14 OK-2019	DSZ5P	MN808624	Metacercaria		Synodontis zambezensis	Mochokidae	South Africa	River Phongolo	Hoogendoorn et al. (2020)
Diplostomum sp. 14 of Locke et al. (2015)	Diplostomum sp. 14 OK-2019	DSZ4P	MN808623	Metacercaria		Synodontis zambezensis	Mochokidae	South Africa	River Phongolo	Hoogendoorn et al. (2020)
Diplostomum sp. 14 of Locke et al. (2015)	Diplostomum sp. 14 OK-2019	DSZ3P	MN808622	Metacercaria		Synodontis zambezensis	Mochokidae	South Africa	River Phongolo	Hoogendoorn et al. (2020)
Diplostomum sp. 14 of Locke et al. (2015)	Diplostomum sp. 14 OK-2019	DOM1P	MN808621	Metacercaria		Oreochromis mossambicus	Cichlidae	South Africa	River Phongolo	Hoogendoorn et al. (2020)
Diplostomum sp. 14 of Locke et al. (2015)	Diplostomum sp. 14 OK-2019	DSZ1P	MN808620	Metacercaria		Synodontis zambezensis	Mochokidae	South Africa	River Phongolo	Hoogendoorn et al. (2020)
Diplostomum sp. 14 of Locke et al. (2015)	Diplostomum sp. 14 OK-2019	DAB1P	MN808619	Metacercaria		Anguilla bengalensis labiata	Anguillidae	South Africa	River Phongolo	Hoogendoorn et al. (2020)
Diplostomum sp. 15 of Locke et al. (2015)	Diplostomum sp. 15 SAL-2015	D.L.Cd.HUB.2.5	KR271126	Metacercaria	Lens	Chanodichthys dabryi	Cyprinidae	China	Lake Tangxun	Locke et al. (2015)
Diplostomum sp. 15 of Locke et al. (2015)	Diplostomum sp. 15 SAL-2015	D.L.Cd.HUB.4.7	KR271123	Metacercaria	Lens	Chanodichthys dabryi	Cyprinidae	China	Lake Tangxun	Locke et al. (2015)
Diplostomum sp. 15 of Locke et al. (2015)	Diplostomum sp. 15 SAL-2015	D.L.Cd.HUB.4.9	KR271128	Metacercaria	Lens	Chanodichthys dabryi	Cyprinidae	China	Lake Tangxun	Locke et al. (2015)
Diplostomum sp. 15 of Locke et al. (2015)	Diplostomum sp. 15 SAL-2015	D.L.Cd.HUB.4.3	KR271125	Metacercaria	Lens	Hypophthalmichthys nobilis	Cyprinidae	China	Lake Tangxun	Locke et al. (2015)
Diplostomum sp. 15 of Locke et al. (2015)	Diplostomum sp. 15 SAL-2015	D.L.Hn.HUB.1.2	KR271127	Metacercaria	Lens	Hypophthalmichthys nobilis	Cyprinidae	China	Lake Tangxun	Locke et al. (2015)
Diplostomum sp. 15 of Locke et al. (2015)	Diplostomum sp. 15 SAL-2015	D.L.Hn.HUB.1.3	KR271124	Metacercaria	Lens	Hypophthalmichthys nobilis	Cyprinidae	China	Lake Tangxun	Locke et al. (2015)
Diplostomum sp. 16 of Locke et al. (2015)	Diplostomum sp. 16 SAL-2015	D.RL.Ac.IRQ3.594.4	KR271129	Metacercaria	Lens	Alburnus caeruleus	Cyprinidae	Iraq	River Tigris	Locke et al. (2015)
Diplostomum sp. 16 of Locke et al. (2015)	Diplostomum sp. 16 SAL-2015	DPP5B	MN808629	Metacercaria		Pseudocrenilabrus philander	Cichlidae	South Africa	River Mooi	Hoogendoorn et al. (2020)
Diplostomum sp. 16 of Locke et al. (2015)	Diplostomum sp. 16 SAL-2015	DPP4B	MN808628	Metacercaria		Pseudocrenilabrus philander	Cichlidae	South Africa	River Mooi	Hoogendoorn et al. (2020)
Diplostomum sp. 16 of Locke et al. (2015)	Diplostomum sp. 16 SAL-2015	DPP3B	MN808627	Metacercaria		Pseudocrenilabrus philander	Cichlidae	South Africa	River Mooi	Hoogendoorn et al. (2020)
Diplostomum sp. 16 of Locke et al. (2015)	Diplostomum sp. 16 SAL-2015	DPP2B	MN808626	Metacercaria		Pseudocrenilabrus philander	Cichlidae	South Africa	River Mooi	Hoogendoorn et al. (2020)
Diplostomum sp. 16 of Locke et al. (2015)	Diplostomum sp. 16 SAL-2015	DPP1B	MN808625	Metacercaria		Pseudocrenilabrus philander	Cichlidae	South Africa	River Mooi	Hoogendoorn et al. (2020)
Diplostomum sp. 17 of Locke et al. (2015)	Diplostomum sp. 17 SAL-2015	D.RH.Cc.CRO.2.1	KR271133	Metacercaria	Non-lens (eye)/Vitreous humour	Cottus cognatus	Cottidae	Canada	Croucher Creek	Locke et al. (2015)
Diplostomum sp. 17 of Locke et al. (2015)	Diplostomum sp. 17 SAL-2015	D.RH.Cc.CRO.1.1	KR271134	Metacercaria	Non-lens (eye)/Vitreous humour	Cottus cognatus	Cottidae	Canada	Croucher Creek	Locke et al. (2015)
Diplostomum sp. 17 of Locke et al. (2015)	Diplostomum sp. 17 SAL-2015	D.RL.Cc.CRO.1.3	KR271131	Metacercaria	Non-lens (eye)/Lens	Cottus cognatus	Cottidae	Canada	Croucher Creek	Locke et al. (2015)
Diplostomum sp. 17 of Locke et al. (2015)	Diplostomum sp. 17 SAL-2015	D.RH.Cc.CRO.3.3	KR271130	Metacercaria	Non-lens (eye)/Vitreous humour	Cottus cognatus	Cottidae	Canada	Croucher Creek	Locke et al. (2015)
Diplostomum sp. 17 of Locke et al. (2015)	Diplostomum sp. 17 SAL-2015	D.RH.Cc.CRO.3.4	KR271132	Metacercaria	Non-lens (eye)/Vitreous humour	Cottus cognatus	Cottidae	Canada	Croucher Creek	Locke et al. (2015)
Diplostomum sp. 18 of Locke et al. (2015)	Diplostomum sp. 18 SAL-2015	D.H.Cc.CCK.4.1	KR271139	Metacercaria	Non-lens (eye)/Vitreous humour	Cottus cognatus	Cottidae	Canada	Croucher Creek	Locke et al. (2015)
Diplostomum sp. 18 of Locke et al. (2015)	Diplostomum sp. 18 SAL-2015	D.H.Cc.CCK.3.3	KR271136	Metacercaria	Non-lens (eye)/Vitreous humour	Cottus cognatus	Cottidae	Canada	Croucher Creek	Locke et al. (2015)
Diplostomum sp. 18 of Locke et al. (2015)	Diplostomum sp. 18 SAL-2015	D.H.Cc.CCK.3.4	KR271137	Metacercaria	Non-lens (eye)/Vitreous humour	Cottus cognatus	Cottidae	Canada	Croucher Creek	Locke et al. (2015)
Diplostomum sp. 18 of Locke et al. (2015)	Diplostomum sp. 18 SAL-2015	D.LH.Ca.OKA.9.3	KR271138	Metacercaria	Non-lens (eye)/Vitreous humour	Cottus asper	Cottidae	Canada	Okanagan Lake	Locke et al. (2015)
Diplostomum sp. 18 of Locke et al. (2015)	Diplostomum sp. 18 SAL-2015	D.LH.Ca.OKA.9.4	KR271135	Metacercaria	Non-lens (eye)/Vitreous humour	Cottus asper	Cottidae	Canada	Okanagan Lake	Locke et al. (2015)
Diplostomum sp. 18 of Locke et al. (2015)	Diplostomum sp. B MAG-2019	MGC2308	MH368932			Ladislavella elodes	Lymnaeidae	Canada	Alberta, Isle Lake	Gordy & Hanington (2019)
Diplostomum sp. 19 of Locke et al. (2015)	Diplostomum sp. 19 SAL-2015	D.RH.Cr.WBY.2.1	KR271140	Metacercaria	Non-lens (eye)/Vitreous humour	Cottus ricei	Cottidae	Canada	Whitefish Bay	Locke et al. (2015)
Diplostomum sp. 19 of Locke et al. (2015)	Diplostomum sp. 19 SAL-2015	D.RH.Cr.WBY.2.2	KR271142	Metacercaria	Non-lens (eye)/Vitreous humour	Cottus ricei	Cottidae	Canada	Whitefish Bay	Locke et al. (2015)
Diplostomum sp. 19 of Locke et al. (2015)	Diplostomum sp. 19 SAL-2015	D.H.Cr.WBY.1.2	KR271145	Metacercaria	Non-lens (eye)/Vitreous humour	Cottus ricei	Cottidae	Canada	Whitefish Bay	Locke et al. (2015)
Diplostomum sp. 19 of Locke et al. (2015)	Diplostomum sp. 19 SAL-2015	D.H.Cr.WBY.1.3	KR271141	Metacercaria	Non-lens (eye)/Vitreous humour	Cottus ricei	Cottidae	Canada	Whitefish Bay	Locke et al. (2015)
Diplostomum sp. 19 of Locke et al. (2015)	Diplostomum sp. 19 SAL-2015	D.RH.Cc.WBY.2.7	KR271144	Metacercaria	Non-lens (eye)/Vitreous humour	Cottus cognatus	Cottidae	Canada	Whitefish Bay	Locke et al. (2015)
Diplostomum sp. 19 of Locke et al. (2015)	Diplostomum sp. 19 SAL-2015	D.LH.Ctsp.LAE1.6.2	KR271143	Metacercaria	Non-lens (eye)/Vitreous humour	Cottus cognatus	Cottidae	USA	Lake E1	Locke et al. (2015)
Diplostomum sp. 19 of Locke et al. (2015)	Diplostomum sp. BOLD:ACK9826	D.L.Om.WBY.2.1	KM538089	Metacercaria		Osmerus mordax	Osmeridae	Canada	Ontario, Lake Superior, Whitefish Bay	Van Steenkiste et al. (2015)
Diplostomum sp. Lineage 2 of Blasco-Costa et al. (2014)	Diplostomum sp. LIN2-GAH1	GAH1	KJ726460	Metacercaria	Lens	Gasterosteus aculeatus	Gasterosteidae	Iceland	Lake Hafravatn	Blasco-Costa et al. (2014)
Diplostomum sp. Lineage 2 of Blasco-Costa et al. (2014)	Diplostomum sp. LIN2-GAH2	GAH2	KJ726449	Metacercaria	Lens	Gasterosteus aculeatus	Gasterosteidae	Iceland	Lake Hafravatn	Blasco-Costa et al. (2014)
Diplostomum sp. Lineage 2 of Blasco-Costa et al. (2014)	Diplostomum sp. LIN2-GAH3	GAH3	KJ726454	Metacercaria	Lens	Gasterosteus aculeatus	Gasterosteidae	Iceland	Lake Hafravatn	Blasco-Costa et al. (2014)
Diplostomum sp. Lineage 2 of Blasco-Costa et al. (2014)	Diplostomum sp. LIN2-GAH4	GAH4	KJ726457	Metacercaria	Lens	Gasterosteus aculeatus	Gasterosteidae	Iceland	Lake Hafravatn	Blasco-Costa et al. (2014)
Diplostomum sp. Lineage 2 of Blasco-Costa et al. (2014)	Diplostomum sp. LIN2-GAH5	GAH5	KJ726458	Metacercaria	Lens	Gasterosteus aculeatus	Gasterosteidae	Iceland	Lake Hafravatn	Blasco-Costa et al. (2014)
Diplostomum sp. Lineage 2 of Blasco-Costa et al. (2014)	Diplostomum sp. LIN2-GAH6	GAH6	KJ726459	Metacercaria	Lens	Gasterosteus aculeatus	Gasterosteidae	Iceland	Lake Hafravatn	Blasco-Costa et al. (2014)
Diplostomum sp. Lineage 2 of Blasco-Costa et al. (2014)	Diplostomum sp. LIN2-GAH7	GAH7	KJ726448	Metacercaria	Lens	Gasterosteus aculeatus	Gasterosteidae	Iceland	Lake Hafravatn	Blasco-Costa et al. (2014)
Diplostomum sp. Lineage 2 of Blasco-Costa et al. (2014)	Diplostomum sp. LIN2-GAH8	GAH8	KJ726440	Metacercaria	Lens	Gasterosteus aculeatus	Gasterosteidae	Iceland	Lake Hafravatn	Blasco-Costa et al. (2014)
Diplostomum sp. Lineage 2 of Blasco-Costa et al. (2014)	Diplostomum sp. LIN2-GAH9	GAH9	KJ726441	Metacercaria	Lens	Gasterosteus aculeatus	Gasterosteidae	Iceland	Lake Hafravatn	Blasco-Costa et al. (2014)
Diplostomum sp. Lineage 2 of Blasco-Costa et al. (2014)	Diplostomum sp. LIN2-GANH4	GANH4	KJ726442	Metacercaria	Lens	Gasterosteus aculeatus	Gasterosteidae	Iceland	Lake Nordic House	Blasco-Costa et al. (2014)
Diplostomum sp. Lineage 2 of Blasco-Costa et al. (2014)	Diplostomum sp. LIN2-RPR1	RPR1	KJ726456	Cercaria		Radix peregra	Lymnaeidae	Iceland	Lake Raudavatn	Blasco-Costa et al. (2014)
Diplostomum sp. Lineage 2 of Blasco-Costa et al. (2014)	Diplostomum sp. LIN2-STH1	STH1	KJ726451	Metacercaria	Lens	Salmo trutta fario	Salmonidae	Iceland	Lake Hafravatn	Blasco-Costa et al. (2014)
Diplostomum sp. Lineage 2 of Blasco-Costa et al. (2014)	Diplostomum sp. LIN2-STH10	STH10	KJ726445	Metacercaria	Lens	Salmo trutta fario	Salmonidae	Iceland	Lake Hafravatn	Blasco-Costa et al. (2014)
Diplostomum sp. Lineage 2 of Blasco-Costa et al. (2014)	Diplostomum sp. LIN2-STH2	STH2	KJ726452	Metacercaria	Lens	Salmo trutta fario	Salmonidae	Iceland	Lake Hafravatn	Blasco-Costa et al. (2014)
Diplostomum sp. Lineage 2 of Blasco-Costa et al. (2014)	Diplostomum sp. LIN2-STH3	STH3	KJ726453	Metacercaria	Lens	Salmo trutta fario	Salmonidae	Iceland	Lake Hafravatn	Blasco-Costa et al. (2014)
Diplostomum sp. Lineage 2 of Blasco-Costa et al. (2014)	Diplostomum sp. LIN2-STH4	STH4	KJ726455	Metacercaria	Lens	Salmo trutta fario	Salmonidae	Iceland	Lake Hafravatn	Blasco-Costa et al. (2014)
Diplostomum sp. Lineage 2 of Blasco-Costa et al. (2014)	Diplostomum sp. LIN2-STH5	STH5	KJ726450	Metacercaria	Lens	Salmo trutta fario	Salmonidae	Iceland	Lake Hafravatn	Blasco-Costa et al. (2014)
Diplostomum sp. Lineage 2 of Blasco-Costa et al. (2014)	Diplostomum sp. LIN2-STH6	STH6	KJ726447	Metacercaria	Lens	Salmo trutta fario	Salmonidae	Iceland	Lake Hafravatn	Blasco-Costa et al. (2014)
Diplostomum sp. Lineage 2 of Blasco-Costa et al. (2014)	Diplostomum sp. LIN2-STH7	STH7	KJ726443	Metacercaria	Lens	Salmo trutta fario	Salmonidae	Iceland	Lake Hafravatn	Blasco-Costa et al. (2014)
Diplostomum sp. Lineage 2 of Blasco-Costa et al. (2014)	Diplostomum sp. LIN2-STH8	STH8	KJ726444	Metacercaria	Lens	Salmo trutta fario	Salmonidae	Iceland	Lake Hafravatn	Blasco-Costa et al. (2014)
Diplostomum sp. Lineage 2 of Blasco-Costa et al. (2014)	Diplostomum sp. LIN2-STH9	STH9	KJ726446	Metacercaria	Lens	Salmo trutta fario	Salmonidae	Iceland	Lake Hafravatn	Blasco-Costa et al. (2014)
Diplostomum sp. Lineage 3 of Blasco-Costa et al. (2014)	Diplostomum baeri	STL4	JX986872	Metacercaria	Vitreous humour	Salmo trutta fario	Salmonidae	Germany	River Lenne	Georgieva et al. (2013)
Diplostomum sp. Lineage 3 of Blasco-Costa et al. (2014)	Diplostomum baeri	STR9	JX986871	Metacercaria	Vitreous humour	Salmo trutta fario	Salmonidae	Germany	River Ruhr (Henne)	Georgieva et al. (2013)
Diplostomum sp. Lineage 3 of Blasco-Costa et al. (2014)	Diplostomum baeri	STR8	JX986870	Metacercaria	Vitreous humour	Salmo trutta fario	Salmonidae	Germany	River Ruhr (Henne)	Georgieva et al. (2013)
Diplostomum sp. Lineage 3 of Blasco-Costa et al. (2014)	Diplostomum baeri	STR7	JX986869	Metacercaria	Vitreous humour	Salmo trutta fario	Salmonidae	Germany	River Ruhr (Henne)	Georgieva et al. (2013)
Diplostomum sp. Lineage 3 of Blasco-Costa et al. (2014)	Diplostomum baeri	STR6	JX986868	Metacercaria	Vitreous humour	Salmo trutta fario	Salmonidae	Germany	River Ruhr (Henne)	Georgieva et al. (2013)
Diplostomum sp. Lineage 3 of Blasco-Costa et al. (2014)	Diplostomum baeri	STL3	JX986867	Metacercaria	Vitreous humour	Salmo trutta fario	Salmonidae	Germany	River Lenne	Georgieva et al. (2013)
Diplostomum sp. Lineage 3 of Blasco-Costa et al. (2014)	Diplostomum baeri	STR5	JX986866	Metacercaria	Vitreous humour	Salmo trutta fario	Salmonidae	Germany	River Ruhr (Henne)	Georgieva et al. (2013)
Diplostomum sp. Lineage 3 of Blasco-Costa et al. (2014)	Diplostomum baeri	STL2	JX986865	Metacercaria	Vitreous humour	Salmo trutta fario	Salmonidae	Germany	River Lenne	Georgieva et al. (2013)
Diplostomum sp. Lineage 3 of Blasco-Costa et al. (2014)	Diplostomum baeri	STR4	JX986864	Metacercaria	Vitreous humour	Salmo trutta fario	Salmonidae	Germany	River Ruhr (Henne)	Georgieva et al. (2013)
Diplostomum sp. Lineage 3 of Blasco-Costa et al. (2014)	Diplostomum baeri	STL1	JX986863	Metacercaria	Vitreous humour	Salmo trutta fario	Salmonidae	Germany	River Lenne	Georgieva et al. (2013)
Diplostomum sp. Lineage 3 of Blasco-Costa et al. (2014)	Diplostomum baeri	STR3	JX986862	Metacercaria	Vitreous humour	Salmo trutta fario	Salmonidae	Germany	River Ruhr (Henne)	Georgieva et al. (2013)
Diplostomum sp. Lineage 3 of Blasco-Costa et al. (2014)	Diplostomum baeri	STR2	JX986861	Metacercaria	Vitreous humour	Salmo trutta fario	Salmonidae	Germany	River Ruhr (Henne)	Georgieva et al. (2013)
Diplostomum sp. Lineage 3 of Blasco-Costa et al. (2014)	Diplostomum baeri	STR1	JX986860	Metacercaria	Vitreous humour	Salmo trutta fario	Salmonidae	Germany	River Ruhr (Henne)	Georgieva et al. (2013)
Diplostomum sp. Lineage 3 of Blasco-Costa et al. (2014)	Diplostomum baeri	GGR1	JX986859	Metacercaria	Vitreous humour	Gobio gobio	Cyprinidae	Germany	River Ruhr (Henne)	Georgieva et al. (2013)
Diplostomum sp. Lineage 3 of Blasco-Costa et al. (2014)	Diplostomum sp. LIN3-SAH2	SAH2	KJ726461	Metacercaria	Vitreous humour	Salvelinus alpinus	Salmonidae	Iceland	Lake Hafravatn	Blasco-Costa et al. (2014)
Diplostomum sp. Lineage 3 of Blasco-Costa et al. (2014)	Diplostomum sp. LIN3-SAH3	SAH3	KJ726462	Metacercaria	Vitreous humour	Salvelinus alpinus	Salmonidae	Iceland	Lake Hafravatn	Blasco-Costa et al. (2014)
Diplostomum sp. Lineage 3 of Blasco-Costa et al. (2014)	Diplostomum sp. LIN3-SAH4	SAH4	KJ726463	Metacercaria	Vitreous humour	Salvelinus alpinus	Salmonidae	Iceland	Lake Hafravatn	Blasco-Costa et al. (2014)
Diplostomum sp. Lineage 3 of Blasco-Costa et al. (2014)	Diplostomum sp. LIN3-SAH5	SAH5	KJ726465	Metacercaria	Vitreous humour	Salvelinus alpinus	Salmonidae	Iceland	Lake Hafravatn	Blasco-Costa et al. (2014)
Diplostomum sp. Lineage 3 of Blasco-Costa et al. (2014)	Diplostomum sp. LIN3-SAH6	SAH6	KJ726469	Metacercaria	Vitreous humour	Salvelinus alpinus	Salmonidae	Iceland	Lake Hafravatn	Blasco-Costa et al. (2014)
Diplostomum sp. Lineage 3 of Blasco-Costa et al. (2014)	Diplostomum sp. LIN3-SAH7	SAH7	KJ726471	Metacercaria	Vitreous humour	Salvelinus alpinus	Salmonidae	Iceland	Lake Hafravatn	Blasco-Costa et al. (2014)
Diplostomum sp. Lineage 3 of Blasco-Costa et al. (2014)	Diplostomum sp. LIN3-STH11	STH11	KJ726464	Metacercaria	Vitreous humour	Salmo trutta fario	Salmonidae	Iceland	Lake Hafravatn	Blasco-Costa et al. (2014)
Diplostomum sp. Lineage 3 of Blasco-Costa et al. (2014)	Diplostomum sp. LIN3-STH12	STH12	KJ726466	Metacercaria	Vitreous humour	Salmo trutta fario	Salmonidae	Iceland	Lake Hafravatn	Blasco-Costa et al. (2014)
Diplostomum sp. Lineage 3 of Blasco-Costa et al. (2014)	Diplostomum sp. LIN3-STH13	STH13	KJ726467	Metacercaria	Vitreous humour	Salmo trutta fario	Salmonidae	Iceland	Lake Hafravatn	Blasco-Costa et al. (2014)
Diplostomum sp. Lineage 3 of Blasco-Costa et al. (2014)	Diplostomum sp. LIN3-STH14	STH14	KJ726468	Metacercaria	Vitreous humour	Salmo trutta fario	Salmonidae	Iceland	Lake Hafravatn	Blasco-Costa et al. (2014)
Diplostomum sp. Lineage 3 of Blasco-Costa et al. (2014)	Diplostomum sp. LIN3-STH15	STH15	KJ726470	Metacercaria	Vitreous humour	Salmo trutta fario	Salmonidae	Iceland	Lake Hafravatn	Blasco-Costa et al. (2014)
Diplostomum sp. Lineage 3 of Blasco-Costa et al. (2014)	Diplostomum sp. LIN3-STH16	STH16	KJ726473	Metacercaria	Vitreous humour	Salmo trutta fario	Salmonidae	Iceland	Lake Hafravatn	Blasco-Costa et al. (2014)
Diplostomum sp. Lineage 3 of Blasco-Costa et al. (2014)	Diplostomum sp. LIN3-STH17	STH17	KJ726472	Metacercaria	Vitreous humour	Salmo trutta fario	Salmonidae	Iceland	Lake Hafravatn	Blasco-Costa et al. (2014)
Diplostomum sp. Lineage 3 of Blasco-Costa et al. (2014)	Diplostomum sp. Lineage 3	DLIN3TAK1	KY513187	Metacercaria	Vitreous humour	Salmo trutta	Salmonidae	Norway	Lake Takvatn	Soldánová et al. (2017)
Diplostomum sp. Lineage 3 of Blasco-Costa et al. (2014)	Diplostomum sp. Lineage 3	DLIN3TAK2	KY513188	Metacercaria	Vitreous humour	Salmo trutta	Salmonidae	Norway	Lake Takvatn	Soldánová et al. (2017)
Diplostomum sp. Lineage 3 of Blasco-Costa et al. (2014)	Diplostomum sp. Lineage 3	DLIN3TAK3	KY513189	Metacercaria	Vitreous humour	Salmo trutta	Salmonidae	Norway	Lake Takvatn	Soldánová et al. (2017)
Diplostomum sp. Lineage 3 of Blasco-Costa et al. (2014)	Diplostomum sp. Lineage 3	DLIN3TAK4	KY513190	Metacercaria	Vitreous humour	Salvelinus alpinus	Salmonidae	Norway	Lake Takvatn	Soldánová et al. (2017)
Diplostomum sp. Lineage 3 of Blasco-Costa et al. (2014)	Diplostomum baeri	LF10	MT311213	Metacercaria	Vitreous humour	Salmo trutta	Salmonidae	UK	Loch Fada, Gairloch, Scotland	Landeryou et al. (2020)
Diplostomum sp. Lineage 3 of Blasco-Costa et al. (2014)	Diplostomum baeri	LF9	MT311212	Metacercaria	Vitreous humour	Salmo trutta	Salmonidae	UK	Loch Fada, Gairloch, Scotland	Landeryou et al. (2020)
Diplostomum sp. Lineage 3 of Blasco-Costa et al. (2014)	Diplostomum baeri	LF8	MT311211	Metacercaria	Vitreous humour	Salmo trutta	Salmonidae	UK	Loch Fada, Gairloch, Scotland	Landeryou et al. (2020)
Diplostomum sp. Lineage 3 of Blasco-Costa et al. (2014)	Diplostomum baeri	LF7	MT311210	Metacercaria	Vitreous humour	Salmo trutta	Salmonidae	UK	Loch Fada, Gairloch, Scotland	Landeryou et al. (2020)
Diplostomum sp. Lineage 3 of Blasco-Costa et al. (2014)	Diplostomum baeri	LF6	MT311209	Metacercaria	Vitreous humour	Salmo trutta	Salmonidae	UK	Loch Fada, Gairloch, Scotland	Landeryou et al. (2020)
Diplostomum sp. Lineage 3 of Blasco-Costa et al. (2014)	Diplostomum baeri	LF5	MT311208	Metacercaria	Vitreous humour	Salmo trutta	Salmonidae	UK	Loch Fada, Gairloch, Scotland	Landeryou et al. (2020)
Diplostomum sp. Lineage 3 of Blasco-Costa et al. (2014)	Diplostomum baeri	LF4	MT311207	Metacercaria	Vitreous humour	Salmo trutta	Salmonidae	UK	Loch Fada, Gairloch, Scotland	Landeryou et al. (2020)
Diplostomum sp. Lineage 3 of Blasco-Costa et al. (2014)	Diplostomum baeri	LF3	MT311206	Metacercaria	Vitreous humour	Salmo trutta	Salmonidae	UK	Loch Fada, Gairloch, Scotland	Landeryou et al. (2020)
Diplostomum sp. Lineage 3 of Blasco-Costa et al. (2014)	Diplostomum baeri	LF2	MT311205	Metacercaria	Vitreous humour	Salmo trutta	Salmonidae	UK	Loch Fada, Gairloch, Scotland	Landeryou et al. (2020)
Diplostomum sp. Lineage 3 of Blasco-Costa et al. (2014)	Diplostomum baeri	LF1	MT311204	Metacercaria	Vitreous humour	Salmo trutta	Salmonidae	UK	Loch Fada, Gairloch, Scotland	Landeryou et al. (2020)
Diplostomum sp. Lineage 4 of Blasco-Costa et al. (2014)	Diplostomum baeri	PF5D3	JQ639195	Metacercaria	Vitreous humour	Perca fluviatilis	Percidae	Germany	Lake Constance	Behrmann-Godel (2013)
Diplostomum sp. Lineage 4 of Blasco-Costa et al. (2014)	Diplostomum baeri	PF5D2	JQ639194	Metacercaria	Vitreous humour	Perca fluviatilis	Percidae	Germany	Lake Constance	Behrmann-Godel (2013)
Diplostomum sp. Lineage 4 of Blasco-Costa et al. (2014)	Diplostomum baeri	PF15D9	JQ639193	Metacercaria	Vitreous humour	Perca fluviatilis	Percidae	Germany	Lake Constance	Behrmann-Godel (2013)
Diplostomum sp. Lineage 4 of Blasco-Costa et al. (2014)	Diplostomum baeri	PF15D1	JQ639192	Metacercaria	Vitreous humour	Perca fluviatilis	Percidae	Germany	Lake Constance	Behrmann-Godel (2013)
Diplostomum sp. Lineage 4 of Blasco-Costa et al. (2014)	Diplostomum baeri	PF8D7	JQ639191	Metacercaria	Vitreous humour	Perca fluviatilis	Percidae	Germany	Lake Constance	Behrmann-Godel (2013)
Diplostomum sp. Lineage 4 of Blasco-Costa et al. (2014)	Diplostomum baeri	PF7D10	JQ639190	Metacercaria	Vitreous humour	Perca fluviatilis	Percidae	Germany	Lake Constance	Behrmann-Godel (2013)
Diplostomum sp. Lineage 4 of Blasco-Costa et al. (2014)	Diplostomum baeri	PF6D3	JQ639189	Metacercaria	Vitreous humour	Perca fluviatilis	Percidae	Germany	Lake Constance	Behrmann-Godel (2013)
Diplostomum sp. Lineage 4 of Blasco-Costa et al. (2014)	Diplostomum baeri	PF5D1	JQ639188	Metacercaria	Vitreous humour	Perca fluviatilis	Percidae	Germany	Lake Constance	Behrmann-Godel (2013)
Diplostomum sp. Lineage 4 of Blasco-Costa et al. (2014)	Diplostomum baeri	PF15D4	JQ639187	Metacercaria	Vitreous humour	Perca fluviatilis	Percidae	Germany	Lake Constance	Behrmann-Godel (2013)
Diplostomum sp. Lineage 4 of Blasco-Costa et al. (2014)	Diplostomum baeri	PF4D10	JQ639186	Metacercaria	Vitreous humour	Perca fluviatilis	Percidae	Germany	Lake Constance	Behrmann-Godel (2013)
Diplostomum sp. Lineage 4 of Blasco-Costa et al. (2014)	Diplostomum baeri	PF14D7	JQ639185	Metacercaria	Vitreous humour	Perca fluviatilis	Percidae	Germany	Lake Constance	Behrmann-Godel (2013)
Diplostomum sp. Lineage 4 of Blasco-Costa et al. (2014)	Diplostomum baeri	PF4D1	JQ639184	Metacercaria	Vitreous humour	Perca fluviatilis	Percidae	Germany	Lake Constance	Behrmann-Godel (2013)
Diplostomum sp. Lineage 4 of Blasco-Costa et al. (2014)	Diplostomum baeri	PF15D10	JQ639183	Metacercaria	Vitreous humour	Perca fluviatilis	Percidae	Germany	Lake Constance	Behrmann-Godel (2013)
Diplostomum sp. Lineage 4 of Blasco-Costa et al. (2014)	Diplostomum baeri	PF5D5	JQ639182	Metacercaria	Vitreous humour	Perca fluviatilis	Percidae	Germany	Lake Constance	Behrmann-Godel (2013)
Diplostomum sp. Lineage 4 of Blasco-Costa et al. (2014)	Diplostomum baeri	PF5D8	JQ639181	Metacercaria	Vitreous humour	Perca fluviatilis	Percidae	Germany	Lake Constance	Behrmann-Godel (2013)
Diplostomum sp. Lineage 4 of Blasco-Costa et al. (2014)	Diplostomum baeri	PF15D6	JQ639180	Metacercaria	Vitreous humour	Perca fluviatilis	Percidae	Germany	Lake Constance	Behrmann-Godel (2013)
Diplostomum sp. Lineage 4 of Blasco-Costa et al. (2014)	Diplostomum sp. LIN4-GAH10	GAH10	KJ726480	Metacercaria	Brain	Gasterosteus aculeatus	Gasterosteidae	Iceland	Lake Hafravatn	Blasco-Costa et al. (2014)
Diplostomum sp. Lineage 4 of Blasco-Costa et al. (2014)	Diplostomum sp. LIN4-GAH10	GANH10	KJ726483	Metacercaria	Retina	Gasterosteus aculeatus	Gasterosteidae	Iceland	Lake Nordic House	Blasco-Costa et al. (2014)
Diplostomum sp. Lineage 4 of Blasco-Costa et al. (2014)	Diplostomum sp. LIN4-GAH11	GAH11	KJ726478	Metacercaria	Brain	Gasterosteus aculeatus	Gasterosteidae	Iceland	Lake Hafravatn	Blasco-Costa et al. (2014)
Diplostomum sp. Lineage 4 of Blasco-Costa et al. (2014)	Diplostomum sp. LIN4-GANH5	GANH5	KJ726481	Metacercaria	Retina	Gasterosteus aculeatus	Gasterosteidae	Iceland	Lake Nordic House	Blasco-Costa et al. (2014)
Diplostomum sp. Lineage 4 of Blasco-Costa et al. (2014)	Diplostomum sp. LIN4-GANH6	GANH6	KJ726479	Metacercaria	Retina	Gasterosteus aculeatus	Gasterosteidae	Iceland	Lake Nordic House	Blasco-Costa et al. (2014)
Diplostomum sp. Lineage 4 of Blasco-Costa et al. (2014)	Diplostomum sp. LIN4-GANH7	GANH7	KJ726474	Metacercaria	Retina	Gasterosteus aculeatus	Gasterosteidae	Iceland	Lake Nordic House	Blasco-Costa et al. (2014)
Diplostomum sp. Lineage 4 of Blasco-Costa et al. (2014)	Diplostomum sp. LIN4-GANH8	GANH8	KJ726475	Metacercaria	Retina	Gasterosteus aculeatus	Gasterosteidae	Iceland	Lake Nordic House	Blasco-Costa et al. (2014)
Diplostomum sp. Lineage 4 of Blasco-Costa et al. (2014)	Diplostomum sp. LIN4-GANH9	GANH9	KJ726482	Metacercaria	Brain	Gasterosteus aculeatus	Gasterosteidae	Iceland	Lake Nordic House	Blasco-Costa et al. (2014)
Diplostomum sp. Lineage 4 of Blasco-Costa et al. (2014)	Diplostomum sp. LIN4-RPNH1	RPNH1	KJ726476	Cercaria		Radix peregra	Lymnaeidae	Iceland	Lake Nordic House	Blasco-Costa et al. (2014)
Diplostomum sp. Lineage 4 of Blasco-Costa et al. (2014)	Diplostomum sp. LIN4-RPNH2	RPNH2	KJ726477	Cercaria		Radix peregra	Lymnaeidae	Iceland	Lake Nordic House	Blasco-Costa et al. (2014)
Diplostomum sp. Lineage 4 of Blasco-Costa et al. (2014)	Diplostomum baeri complex sp. 2 SAL-2014	D2.Ga.NOR1.Ta46.7	KM212030	Metacercaria	Non-lens (humour, retina)	Gasterosteus aculeatus	Gasterosteidae	Norway	Lake Takvatn	Kuhn et al. (2015)
Diplostomum sp. Lineage 4 of Blasco-Costa et al. (2014)	Diplostomum baeri complex sp. 2 SAL-2014	DIPLO.l.RET.Ga.Tv.1.5	KM212031	Metacercaria	Non-lens (humour, retina)	Gasterosteus aculeatus	Gasterosteidae	Norway	Lake Takvatn	Kuhn et al. (2015)
Diplostomum sp. Lineage 4 of Blasco-Costa et al. (2014)	Diplostomum baeri complex sp. 2 SAL-2014	DIPL.RET.Ga.Tv..2.2	KM212032	Metacercaria	Non-lens (humour, retina)	Gasterosteus aculeatus	Gasterosteidae	Norway	Lake Takvatn	Kuhn et al. (2015)
Diplostomum sp. Lineage 4 of Blasco-Costa et al. (2014)	Diplostomum baeri complex sp. 2 SAL-2014	DIPLO.H.Ga.Tv.2.1	KM212033	Metacercaria	Non-lens (humour, retina)	Gasterosteus aculeatus	Gasterosteidae	Norway	Lake Takvatn	Kuhn et al. (2015)
Diplostomum sp. Lineage 4 of Blasco-Costa et al. (2014)	Diplostomum baeri complex sp. 2 SAL-2014	D.L.Pf.ITA2.X.2	KR271067	Metacercaria	Lens	Perca fluviatilis	Percidae	Italy	Oliveto Lario	Locke et al. (2015)
Diplostomum sp. Lineage 4 of Blasco-Costa et al. (2014)	Diplostomum baeri complex sp. 2 SAL-2014	D.H.Pfl.DAN2.1	KR271065	Metacercaria	Vitreous humour	Perca fluviatilis	Percidae	Romania	Danube Delta	Locke et al. (2015)
Diplostomum sp. Lineage 4 of Blasco-Costa et al. (2014)	Diplostomum baeri complex sp. 2 SAL-2014	D.H.Pfl.DAN2.5	KR271066	Metacercaria	Vitreous humour	Perca fluviatilis	Percidae	Romania	Danube Delta	Locke et al. (2015)
Diplostomum sp. Lineage 4 of Blasco-Costa et al. (2014)	Diplostomum baeri complex sp. 2 SAL-2014	D.H.Pfl.DAN2.6	KR271064	Metacercaria	Vitreous humour	Perca fluviatilis	Percidae	Romania	Danube Delta	Locke et al. (2015)
Diplostomum sp. Lineage 4 of Blasco-Costa et al. (2014)	Diplostomum baeri	Diplob2UistGa01	KX037877	Metacercaria	Eye	Gasterosteus aculeatus	Gasterosteidae	UK	Outer Hebrides, North Uist	Rahn et al. (2016)
Diplostomum sp. Lineage 4 of Blasco-Costa et al. (2014)	Diplostomum baeri	Diplob2UistGa02	KX037876	Metacercaria	Eye	Gasterosteus aculeatus	Gasterosteidae	UK	Outer Hebrides, North Uist	Rahn et al. (2016)
Diplostomum sp. Lineage 4 of Blasco-Costa et al. (2014)	Diplostomum baeri	Diplob2UistGa03	KX037875	Metacercaria	Eye	Gasterosteus aculeatus	Gasterosteidae	UK	Outer Hebrides, North Uist	Rahn et al. (2016)
Diplostomum sp. Lineage 4 of Blasco-Costa et al. (2014)	Diplostomum baeri	Diplob2UistGa04	KX037874	Metacercaria	Eye	Gasterosteus aculeatus	Gasterosteidae	UK	Outer Hebrides, North Uist	Rahn et al. (2016)
Diplostomum sp. Lineage 4 of Blasco-Costa et al. (2014)	Diplostomum sp. Lineage 4	DLIN4TAK1	KY513191	Cercaria		Radix balthica	Lymnaeidae	Norway	Lake Takvatn	Soldánová et al. (2017)
Diplostomum sp. Lineage 4 of Blasco-Costa et al. (2014)	Diplostomum sp. Lineage 4	DLIN4TAK2	KY513192	Cercaria		Radix balthica	Lymnaeidae	Norway	Lake Takvatn	Soldánová et al. (2017)
Diplostomum sp. Lineage 4 of Blasco-Costa et al. (2014)	Diplostomum sp. Lineage 4	DLIN4TAK3	KY513193	Cercaria		Radix balthica	Lymnaeidae	Norway	Lake Takvatn	Soldánová et al. (2017)
Diplostomum sp. Lineage 4 of Blasco-Costa et al. (2014)	Diplostomum sp. Lineage 4	DLIN4TAK4	KY513194	Metacercaria	Retina	Gasterosteus aculeatus	Gasterosteidae	Norway	Lake Takvatn	Soldánová et al. (2017)
Diplostomum sp. Lineage 4 of Blasco-Costa et al. (2014)	Diplostomum sp. Lineage 4	DLIN4TAK5	KY513195	Metacercaria	Retina	Gasterosteus aculeatus	Gasterosteidae	Norway	Lake Takvatn	Soldánová et al. (2017)
Diplostomum sp. Lineage 5 of Blasco-Costa et al. (2014)	Diplostomum sp. LIN5-SAH10	SAH10	KJ726490	Metacercaria	Retina	Salvelinus alpinus	Salmonidae	Iceland	Lake Hafravatn	Blasco-Costa et al. (2014)
Diplostomum sp. Lineage 5 of Blasco-Costa et al. (2014)	Diplostomum sp. LIN5-SAH11	SAH11	KJ726491	Metacercaria	Retina	Salvelinus alpinus	Salmonidae	Iceland	Lake Hafravatn	Blasco-Costa et al. (2014)
Diplostomum sp. Lineage 5 of Blasco-Costa et al. (2014)	Diplostomum sp. LIN5-SAH12	SAH12	KJ726488	Metacercaria	Retina	Salvelinus alpinus	Salmonidae	Iceland	Lake Hafravatn	Blasco-Costa et al. (2014)
Diplostomum sp. Lineage 5 of Blasco-Costa et al. (2014)	Diplostomum sp. LIN5-SAH8	SAH8	KJ726484	Metacercaria	Retina	Salvelinus alpinus	Salmonidae	Iceland	Lake Hafravatn	Blasco-Costa et al. (2014)
Diplostomum sp. Lineage 5 of Blasco-Costa et al. (2014)	Diplostomum sp. LIN5-SAH9	SAH9	KJ726487	Metacercaria	Retina	Salvelinus alpinus	Salmonidae	Iceland	Lake Hafravatn	Blasco-Costa et al. (2014)
Diplostomum sp. Lineage 5 of Blasco-Costa et al. (2014)	Diplostomum sp. LIN5-STH19	STH19	KJ726486	Metacercaria	Retina	Salmo trutta fario	Salmonidae	Iceland	Lake Hafravatn	Blasco-Costa et al. (2014)
Diplostomum sp. Lineage 5 of Blasco-Costa et al. (2014)	Diplostomum sp. LIN5-STH20	STH20	KJ726485	Metacercaria	Retina	Salmo trutta fario	Salmonidae	Iceland	Lake Hafravatn	Blasco-Costa et al. (2014)
Diplostomum sp. Lineage 5 of Blasco-Costa et al. (2014)	Diplostomum sp. LIN5-STH21	STH21	KJ726489	Metacercaria	Retina	Salmo trutta fario	Salmonidae	Iceland	Lake Hafravatn	Blasco-Costa et al. (2014)
Diplostomum sp. Lineage 5 of Blasco-Costa et al. (2014)	Diplostomum sp. LIN5-STH22	STH22	KJ726492	Metacercaria	Retina	Salmo trutta fario	Salmonidae	Iceland	Lake Hafravatn	Blasco-Costa et al. (2014)
Diplostomum sp. Lineage 5 of Blasco-Costa et al. (2014)	Diplostomum sp. LIN5-STH23	STH23	KJ726493	Metacercaria	Retina	Salmo trutta fario	Salmonidae	Iceland	Lake Hafravatn	Blasco-Costa et al. (2014)
Diplostomum sp. Lineage 5 of Blasco-Costa et al. (2014)	Diplostomum sp. LIN5-STH24	STH24	KJ726494	Metacercaria	Retina	Salmo trutta fario	Salmonidae	Iceland	Lake Hafravatn	Blasco-Costa et al. (2014)
Diplostomum sp. Lineage 5 of Blasco-Costa et al. (2014)	Diplostomum sp. LIN5-STH25	STH25	KJ726495	Metacercaria	Retina	Salmo trutta fario	Salmonidae	Iceland	Lake Hafravatn	Blasco-Costa et al. (2014)
Diplostomum sp. Lineage 5 of Blasco-Costa et al. (2014)	Diplostomum sp. lineage 5 SAL-2015	D2.St.NOR1.Ta1104.4	KR271078	Metacercaria	Vitreous humour	Gasterosteus aculeatus	Gasterosteidae	Norway	Lake Takvatn	Locke et al. (2015)
Diplostomum sp. Lineage 5 of Blasco-Costa et al. (2014)	Diplostomum sp. lineage 5 SAL-2015	D2.St.NOR1.Ta1104.6	KR271081	Metacercaria	Vitreous humour	Gasterosteus aculeatus	Gasterosteidae	Norway	Lake Takvatn	Locke et al. (2015)
Diplostomum sp. Lineage 5 of Blasco-Costa et al. (2014)	Diplostomum sp. lineage 5 SAL-2015	D2.St.NOR1.Ta1104.7	KR271077	Metacercaria	Vitreous humour	Gasterosteus aculeatus	Gasterosteidae	Norway	Lake Takvatn	Locke et al. (2015)
Diplostomum sp. Lineage 5 of Blasco-Costa et al. (2014)	Diplostomum sp. lineage 5 SAL-2015	D.Sa.NOR1.Ta1102.1	KR271080	Metacercaria	Vitreous humour	Salvelinus alpinus	Salmonidae	Norway	Lake Takvatn	Locke et al. (2015)
Diplostomum sp. Lineage 5 of Blasco-Costa et al. (2014)	Diplostomum sp. lineage 5 SAL-2015	D.Sa.NOR1.Ta1102.3	KR271079	Metacercaria	Vitreous humour	Salvelinus alpinus	Salmonidae	Norway	Lake Takvatn	Locke et al. (2015)
Diplostomum sp. Lineage 5 of Blasco-Costa et al. (2014)	Diplostomum sp. Lineage 5	DLIN5TAK1	KY513196	Metacercaria	Retina	Gasterosteus aculeatus	Gasterosteidae	Norway	Lake Takvatn	Soldánová et al. (2017)
Diplostomum sp. Lineage 5 of Blasco-Costa et al. (2014)	Diplostomum sp. Lineage 5	DLIN5TAK2	KY513197	Metacercaria	Retina	Salmo trutta	Salmonidae	Norway	Lake Takvatn	Soldánová et al. (2017)
Diplostomum sp. Lineage 5 of Blasco-Costa et al. (2014)	Diplostomum sp. Lineage 5	DLIN5TAK3	KY513198	Metacercaria	Retina	Salvelinus alpinus	Salmonidae	Norway	Lake Takvatn	Soldánová et al. (2017)
Diplostomum sp. Lineage 5 of Blasco-Costa et al. (2014)	Diplostomum sp. Lineage 5	DLIN5TAK4	KY513199	Metacercaria	Retina	Salvelinus alpinus	Salmonidae	Norway	Lake Takvatn	Soldánová et al. (2017)
Diplostomum sp. Lineage 5 of Blasco-Costa et al. (2014)	Diplostomum sp. Lineage 5	DLIN5TAK5	KY513200	Metacercaria	Retina	Salvelinus alpinus	Salmonidae	Norway	Lake Takvatn	Soldánová et al. (2017)
Diplostomum sp. Lineage 5 of Blasco-Costa et al. (2014)	Diplostomum sp. Lineage 5	DLIN5TAK6	KY513201	Metacercaria	Retina	Salvelinus alpinus	Salmonidae	Norway	Lake Takvatn	Soldánová et al. (2017)
Diplostomum sp. Lineage 5 of Blasco-Costa et al. (2014)	Diplostomum sp. Lineage 5	DLIN5TAK7	KY513202	Metacercaria	Retina	Salvelinus alpinus	Salmonidae	Norway	Lake Takvatn	Soldánová et al. (2017)
Diplostomum sp. Lineage 5 of Blasco-Costa et al. (2014)	Diplostomum sp. Lineage 5	DLIN5TAK8	KY513203	Metacercaria	Retina	Salvelinus alpinus	Salmonidae	Norway	Lake Takvatn	Soldánová et al. (2017)
Diplostomum sp. Lineage 5 of Blasco-Costa et al. (2014)	Diplostomum sp. Lineage 5	DLIN5TAK9	KY513204	Metacercaria	Retina	Salvelinus alpinus	Salmonidae	Norway	Lake Takvatn	Soldánová et al. (2017)
Diplostomum sp. Lineage 6 of Blasco-Costa et al. (2014)	Diplostomum sp. LIN6-GANH11	GANH11	KJ726499	Metacercaria	Retina	Gasterosteus aculeatus	Gasterosteidae	Iceland	Lake Nordic House	Blasco-Costa et al. (2014)
Diplostomum sp. Lineage 6 of Blasco-Costa et al. (2014)	Diplostomum sp. LIN6-GANH12	GANH12	KJ726500	Metacercaria	Retina	Gasterosteus aculeatus	Gasterosteidae	Iceland	Lake Nordic House	Blasco-Costa et al. (2014)
Diplostomum sp. Lineage 6 of Blasco-Costa et al. (2014)	Diplostomum sp. LIN6-GANH13	GANH13	KJ726496	Metacercaria	Retina	Gasterosteus aculeatus	Gasterosteidae	Iceland	Lake Nordic House	Blasco-Costa et al. (2014)
Diplostomum sp. Lineage 6 of Blasco-Costa et al. (2014)	Diplostomum sp. LIN6-GANH14	GANH14	KJ726498	Metacercaria	Retina	Gasterosteus aculeatus	Gasterosteidae	Iceland	Lake Nordic House	Blasco-Costa et al. (2014)
Diplostomum sp. Lineage 6 of Blasco-Costa et al. (2014)	Diplostomum sp. LIN6-GANH15	GANH15	KJ726503	Metacercaria	Retina	Gasterosteus aculeatus	Gasterosteidae	Iceland	Lake Nordic House	Blasco-Costa et al. (2014)
Diplostomum sp. Lineage 6 of Blasco-Costa et al. (2014)	Diplostomum sp. LIN6-GANH16	GANH16	KJ726504	Metacercaria	Retina	Gasterosteus aculeatus	Gasterosteidae	Iceland	Lake Nordic House	Blasco-Costa et al. (2014)
Diplostomum sp. Lineage 6 of Blasco-Costa et al. (2014)	Diplostomum sp. LIN6-GANH17	GANH17	KJ726507	Metacercaria	Retina	Gasterosteus aculeatus	Gasterosteidae	Iceland	Lake Nordic House	Blasco-Costa et al. (2014)
Diplostomum sp. Lineage 6 of Blasco-Costa et al. (2014)	Diplostomum sp. LIN6-RPNH1	RPNH1	KJ726497	Cercaria		Radix peregra	Lymnaeidae	Iceland	Lake Nordic House	Blasco-Costa et al. (2014)
Diplostomum sp. Lineage 6 of Blasco-Costa et al. (2014)	Diplostomum sp. LIN6-RPNH2	RPNH2	KJ726506	Cercaria		Radix peregra	Lymnaeidae	Iceland	Lake Nordic House	Blasco-Costa et al. (2014)
Diplostomum sp. Lineage 6 of Blasco-Costa et al. (2014)	Diplostomum sp. LIN6-RPNH3	RPNH3	KJ726501	Cercaria		Radix peregra	Lymnaeidae	Iceland	Lake Nordic House	Blasco-Costa et al. (2014)
Diplostomum sp. Lineage 6 of Blasco-Costa et al. (2014)	Diplostomum sp. LIN6-RPNH4	RPNH4	KJ726502	Cercaria		Radix peregra	Lymnaeidae	Iceland	Lake Nordic House	Blasco-Costa et al. (2014)
Diplostomum sp. Lineage 6 of Blasco-Costa et al. (2014)	Diplostomum sp. LIN6-RPNH5	RPNH5	KJ726505	Cercaria		Radix peregra	Lymnaeidae	Iceland	Lake Nordic House	Blasco-Costa et al. (2014)
Diplostomum sp. Lineage 6 of Blasco-Costa et al. (2014)	Diplostomum sp. LIN6 SAL-2014	DIPLO.RET.Ga.Tv.100.7	KM212054	Metacercaria	Non-lens, mainly retina	Gasterosteus aculeatus	Gasterosteidae	Norway	Lake Takvatn	Kuhn et al. (2015)
Diplostomum sp. Lineage 6 of Blasco-Costa et al. (2014)	Diplostomum sp. LIN6 SAL-2014	DIPLO.l.RET.Ga.Tv.1.2	KM212049	Metacercaria	Non-lens, mainly retina	Gasterosteus aculeatus	Gasterosteidae	Norway	Lake Takvatn	Kuhn et al. (2015)
Diplostomum sp. Lineage 6 of Blasco-Costa et al. (2014)	Diplostomum sp. LIN6 SAL-2014	DIPLO.l.RET.Ga.Tv.1.6	KM212048	Metacercaria	Non-lens, mainly retina	Gasterosteus aculeatus	Gasterosteidae	Norway	Lake Takvatn	Kuhn et al. (2015)
Diplostomum sp. Lineage 6 of Blasco-Costa et al. (2014)	Diplostomum sp. LIN6 SAL-2014	DIPLO.l.RET.Ga.Tv.1.1	KM212043	Metacercaria	Non-lens, mainly retina	Gasterosteus aculeatus	Gasterosteidae	Norway	Lake Takvatn	Kuhn et al. (2015)
Diplostomum sp. Lineage 6 of Blasco-Costa et al. (2014)	Diplostomum sp. LIN6 SAL-2014	DIPL.RET.Ga.Tv.2.4	KM212040	Metacercaria	Non-lens, mainly retina	Gasterosteus aculeatus	Gasterosteidae	Norway	Lake Takvatn	Kuhn et al. (2015)
Diplostomum sp. Lineage 6 of Blasco-Costa et al. (2014)	Diplostomum sp. LIN6 SAL-2014	DIPL.RET.Ga.Tv.2.3	KM212039	Metacercaria	Non-lens, mainly retina	Gasterosteus aculeatus	Gasterosteidae	Norway	Lake Takvatn	Kuhn et al. (2015)
Diplostomum sp. Lineage 6 of Blasco-Costa et al. (2014)	Diplostomum sp. LIN6 SAL-2014	DIPLO.l.RET.Ga.Tv.1.3	KM212034	Metacercaria	Non-lens, mainly retina	Gasterosteus aculeatus	Gasterosteidae	Norway	Lake Takvatn	Kuhn et al. (2015)
Diplostomum sp. Lineage 6 of Blasco-Costa et al. (2014)	Diplostomum sp. LIN6 SAL-2014	D2.Ga.NOR1.Ta46.4	KM212042	Metacercaria	Non-lens, mainly retina	Gasterosteus aculeatus	Gasterosteidae	Norway	Lake Takvatn	Kuhn et al. (2015)
Diplostomum sp. Lineage 6 of Blasco-Costa et al. (2014)	Diplostomum sp. LIN6 SAL-2014	D2.Ga.NOR1.Ta46.5	KM212044	Metacercaria	Non-lens, mainly retina	Gasterosteus aculeatus	Gasterosteidae	Norway	Lake Takvatn	Kuhn et al. (2015)
Diplostomum sp. Lineage 6 of Blasco-Costa et al. (2014)	Diplostomum sp. LIN6 SAL-2014	D2.Ga.NOR1.Ta46.6	KM212050	Metacercaria	Non-lens, mainly retina	Gasterosteus aculeatus	Gasterosteidae	Norway	Lake Takvatn	Kuhn et al. (2015)
Diplostomum sp. Lineage 6 of Blasco-Costa et al. (2014)	Diplostomum sp. LIN6 SAL-2014	D.BC.Ga.NOR1.Sa38.1	KM212035	Metacercaria	Non-lens, mainly retina	Gasterosteus aculeatus	Gasterosteidae	Norway	Lake Sagelvvatn	Kuhn et al. (2015)
Diplostomum sp. Lineage 6 of Blasco-Costa et al. (2014)	Diplostomum sp. LIN6 SAL-2014	D.NOR1.Sa38.2	KM212041	Metacercaria	Non-lens, mainly retina	Gasterosteus aculeatus	Gasterosteidae	Norway	Lake Sagelvvatn	Kuhn et al. (2015)
Diplostomum sp. Lineage 6 of Blasco-Costa et al. (2014)	Diplostomum sp. LIN6 SAL-2014	D.NOR1.Sa41.1	KM212038	Metacercaria	Non-lens, mainly retina	Gasterosteus aculeatus	Gasterosteidae	Norway	Lake Sagelvvatn	Kuhn et al. (2015)
Diplostomum sp. Lineage 6 of Blasco-Costa et al. (2014)	Diplostomum sp. LIN6 SAL-2014	D.NOR1.Sa41.2	KM212036	Metacercaria	Non-lens, mainly retina	Gasterosteus aculeatus	Gasterosteidae	Norway	Lake Sagelvvatn	Kuhn et al. (2015)
Diplostomum sp. Lineage 6 of Blasco-Costa et al. (2014)	Diplostomum sp. LIN6 SAL-2014	D.NOR1.Sa41.3	KM212046	Metacercaria	Non-lens, mainly retina	Gasterosteus aculeatus	Gasterosteidae	Norway	Lake Sagelvvatn	Kuhn et al. (2015)
Diplostomum sp. Lineage 6 of Blasco-Costa et al. (2014)	Diplostomum sp. LIN6 SAL-2014	D.NOR1.Sa41.4	KM212045	Metacercaria	Non-lens, mainly retina	Gasterosteus aculeatus	Gasterosteidae	Norway	Lake Sagelvvatn	Kuhn et al. (2015)
Diplostomum sp. Lineage 6 of Blasco-Costa et al. (2014)	Diplostomum sp. LIN6 SAL-2014	D.NOR1.Sa41.5	KM212053	Metacercaria	Non-lens, mainly retina	Gasterosteus aculeatus	Gasterosteidae	Norway	Lake Sagelvvatn	Kuhn et al. (2015)
Diplostomum sp. Lineage 6 of Blasco-Costa et al. (2014)	Diplostomum sp. LIN6 SAL-2014	D.NOR1.Sa41.6	KM212047	Metacercaria	Non-lens, mainly retina	Gasterosteus aculeatus	Gasterosteidae	Norway	Lake Sagelvvatn	Kuhn et al. (2015)
Diplostomum sp. Lineage 6 of Blasco-Costa et al. (2014)	Diplostomum sp. LIN6 SAL-2014	D.NOR1.Sa41.7	KM212052	Metacercaria	Non-lens, mainly retina	Gasterosteus aculeatus	Gasterosteidae	Norway	Lake Sagelvvatn	Kuhn et al. (2015)
Diplostomum sp. Lineage 6 of Blasco-Costa et al. (2014)	Diplostomum sp. LIN6 SAL-2014	D1.Ga.NOR1.Ta46.3	KM212037	Metacercaria	Non-lens, mainly retina	Gasterosteus aculeatus	Gasterosteidae	Norway	Lake Takvatn	Kuhn et al. (2015)
Diplostomum sp. Lineage 6 of Blasco-Costa et al. (2014)	Diplostomum sp. LIN6 SAL-2014	D1.Ga.NOR1.Ta46.4	KM212051	Metacercaria	Non-lens, mainly retina	Gasterosteus aculeatus	Gasterosteidae	Norway	Lake Takvatn	Kuhn et al. (2015)
Diplostomum sp. Lineage 6 of Blasco-Costa et al. (2014)	Diplostomum sp. 6 AKR-2016	Diplolin6ICEGa02	KX140055	Metacercaria		Gasterosteus aculeatus	Gasterosteidae	Iceland	Lake Myvatn, Nordurland eystra	Rahn et al. (2016)
Diplostomum sp. Lineage 6 of Blasco-Costa et al. (2014)	Diplostomum sp. 6 AKR-2016	Diplolin6ICEGa03	KX140054	Metacercaria		Gasterosteus aculeatus	Gasterosteidae	Iceland	Lake Myvatn, Nordurland eystra	Rahn et al. (2016)
Diplostomum sp. Lineage 6 of Blasco-Costa et al. (2014)	Diplostomum sp. 6 AKR-2016	Diplolin6ICEGa04	KX140053	Metacercaria		Gasterosteus aculeatus	Gasterosteidae	Iceland	Lake Myvatn, Nordurland eystra	Rahn et al. (2016)
Diplostomum sp. Lineage 6 of Blasco-Costa et al. (2014)	Diplostomum sp. 6 AKR-2016	Diplolin6ICEGa05	KX140052	Metacercaria		Gasterosteus aculeatus	Gasterosteidae	Iceland	Lake Myvatn, Nordurland eystra	Rahn et al. (2016)
Diplostomum sp. Lineage 6 of Blasco-Costa et al. (2014)	Diplostomum sp. 6 AKR-2016	Diplolin6ICEGa01	KX140051	Metacercaria		Gasterosteus aculeatus	Gasterosteidae	Iceland	Lake Myvatn, Nordurland eystra	Rahn et al. (2016)
Diplostomum sp. Lineage 6 of Blasco-Costa et al. (2014)	Diplostomum sp. 6 AKR-2016	Diplolin6UistGa01	KX037915	Metacercaria		Gasterosteus aculeatus	Gasterosteidae	UK	Outer Hebrides, North Uist	Rahn et al. (2016)
Diplostomum sp. Lineage 6 of Blasco-Costa et al. (2014)	Diplostomum sp. 6 AKR-2016	Diplolin6UistGa02	KX037914	Metacercaria		Gasterosteus aculeatus	Gasterosteidae	UK	Outer Hebrides, North Uist	Rahn et al. (2016)
Diplostomum sp. Lineage 6 of Blasco-Costa et al. (2014)	Diplostomum sp. 6 AKR-2016	Diplolin6UistGa03	KX037913	Metacercaria		Gasterosteus aculeatus	Gasterosteidae	UK	Outer Hebrides, North Uist	Rahn et al. (2016)
Diplostomum sp. Lineage 6 of Blasco-Costa et al. (2014)	Diplostomum sp. 6 AKR-2016	Diplolin6UistGa04	KX037912	Metacercaria		Gasterosteus aculeatus	Gasterosteidae	UK	Outer Hebrides, North Uist	Rahn et al. (2016)
Diplostomum sp. Lineage 6 of Blasco-Costa et al. (2014)	Diplostomum sp. 6 AKR-2016	Diplolin6UistGa05	KX037911	Metacercaria		Gasterosteus aculeatus	Gasterosteidae	UK	Outer Hebrides, North Uist	Rahn et al. (2016)
Diplostomum sp. Lineage 6 of Blasco-Costa et al. (2014)	Diplostomum sp. 6 AKR-2016	Diplolin6UistGa06	KX037910	Metacercaria		Gasterosteus aculeatus	Gasterosteidae	UK	Outer Hebrides, North Uist	Rahn et al. (2016)
Diplostomum sp. Lineage 6 of Blasco-Costa et al. (2014)	Diplostomum sp. 6 AKR-2016	Diplolin6UistGa07	KX037909	Metacercaria		Gasterosteus aculeatus	Gasterosteidae	UK	Outer Hebrides, North Uist	Rahn et al. (2016)
Diplostomum sp. Lineage 6 of Blasco-Costa et al. (2014)	Diplostomum sp. 6 AKR-2016	Diplolin6UistGa08	KX037908	Metacercaria		Gasterosteus aculeatus	Gasterosteidae	UK	Outer Hebrides, North Uist	Rahn et al. (2016)
Diplostomum sp. Lineage 6 of Blasco-Costa et al. (2014)	Diplostomum sp. 6 AKR-2016	Diplolin6UistGa09	KX037907	Metacercaria		Gasterosteus aculeatus	Gasterosteidae	UK	Outer Hebrides, North Uist	Rahn et al. (2016)
Diplostomum sp. Lineage 6 of Blasco-Costa et al. (2014)	Diplostomum sp. 6 AKR-2016	Diplolin6UistGa10	KX037906	Metacercaria		Gasterosteus aculeatus	Gasterosteidae	UK	Outer Hebrides, North Uist	Rahn et al. (2016)
Diplostomum sp. Lineage 6 of Blasco-Costa et al. (2014)	Diplostomum sp. 6 AKR-2016	Diplolin6UistGa11	KX037905	Metacercaria		Gasterosteus aculeatus	Gasterosteidae	UK	Outer Hebrides, North Uist	Rahn et al. (2016)
Diplostomum sp. Lineage 6 of Blasco-Costa et al. (2014)	Diplostomum sp. 6 AKR-2016	Diplolin6UistGa12	KX037904	Metacercaria		Gasterosteus aculeatus	Gasterosteidae	UK	Outer Hebrides, North Uist	Rahn et al. (2016)
Diplostomum sp. Lineage 6 of Blasco-Costa et al. (2014)	Diplostomum sp. 6 AKR-2016	Diplolin6UistGa13	KX037903	Metacercaria		Gasterosteus aculeatus	Gasterosteidae	UK	Outer Hebrides, North Uist	Rahn et al. (2016)
Diplostomum sp. Lineage 6 of Blasco-Costa et al. (2014)	Diplostomum sp. 6 AKR-2016	Diplolin6UistGa14	KX037902	Metacercaria		Gasterosteus aculeatus	Gasterosteidae	UK	Outer Hebrides, North Uist	Rahn et al. (2016)
Diplostomum sp. Lineage 6 of Blasco-Costa et al. (2014)	Diplostomum sp. 6 AKR-2016	Diplolin6UistGa15	KX037901	Metacercaria		Gasterosteus aculeatus	Gasterosteidae	UK	Outer Hebrides, North Uist	Rahn et al. (2016)
Diplostomum sp. Lineage 6 of Blasco-Costa et al. (2014)	Diplostomum sp. 6 AKR-2016	Diplolin6UistGa16	KX037900	Metacercaria		Gasterosteus aculeatus	Gasterosteidae	UK	Outer Hebrides, North Uist	Rahn et al. (2016)
Diplostomum sp. Lineage 6 of Blasco-Costa et al. (2014)	Diplostomum sp. 6 AKR-2016	Diplolin6UistGa17	KX037899	Metacercaria		Gasterosteus aculeatus	Gasterosteidae	UK	Outer Hebrides, North Uist	Rahn et al. (2016)
Diplostomum sp. Lineage 6 of Blasco-Costa et al. (2014)	Diplostomum sp. 6 AKR-2016	Diplolin6UistGa18	KX037898	Metacercaria		Gasterosteus aculeatus	Gasterosteidae	UK	Outer Hebrides, North Uist	Rahn et al. (2016)
Diplostomum sp. Lineage 6 of Blasco-Costa et al. (2014)	Diplostomum sp. 6 AKR-2016	Diplolin6UistGa19	KX037897	Metacercaria		Gasterosteus aculeatus	Gasterosteidae	UK	Outer Hebrides, North Uist	Rahn et al. (2016)
Diplostomum sp. Lineage 6 of Blasco-Costa et al. (2014)	Diplostomum sp. 6 AKR-2016	Diplolin6UistGa20	KX037896	Metacercaria		Gasterosteus aculeatus	Gasterosteidae	UK	Outer Hebrides, North Uist	Rahn et al. (2016)
Diplostomum sp. Lineage 6 of Blasco-Costa et al. (2014)	Diplostomum sp. 6 AKR-2016	Diplolin6UistGa21	KX037895	Metacercaria		Gasterosteus aculeatus	Gasterosteidae	UK	Outer Hebrides, North Uist	Rahn et al. (2016)
Diplostomum sp. Lineage 6 of Blasco-Costa et al. (2014)	Diplostomum sp. 6 AKR-2016	Diplolin6UistGa22	KX037894	Metacercaria		Gasterosteus aculeatus	Gasterosteidae	UK	Outer Hebrides, North Uist	Rahn et al. (2016)
Diplostomum sp. Lineage 6 of Blasco-Costa et al. (2014)	Diplostomum sp. 6 AKR-2016	Diplolin6UistGa23	KX037893	Metacercaria		Gasterosteus aculeatus	Gasterosteidae	UK	Outer Hebrides, North Uist	Rahn et al. (2016)
Diplostomum sp. Lineage 6 of Blasco-Costa et al. (2014)	Diplostomum sp. 6 AKR-2016	Diplolin6UistGa24	KX037892	Metacercaria		Gasterosteus aculeatus	Gasterosteidae	UK	Outer Hebrides, North Uist	Rahn et al. (2016)
Diplostomum sp. Lineage 6 of Blasco-Costa et al. (2014)	Diplostomum sp. 6 AKR-2016	Diplolin6UistGa25	KX037891	Metacercaria		Gasterosteus aculeatus	Gasterosteidae	UK	Outer Hebrides, North Uist	Rahn et al. (2016)
Diplostomum sp. Lineage 6 of Blasco-Costa et al. (2014)	Diplostomum sp. 6 AKR-2016	Diplolin6UistGa26	KX037890	Metacercaria		Gasterosteus aculeatus	Gasterosteidae	UK	Outer Hebrides, North Uist	Rahn et al. (2016)
Diplostomum sp. Lineage 6 of Blasco-Costa et al. (2014)	Diplostomum sp. 6 AKR-2016	Diplolin6UistGa27	KX037889	Metacercaria		Gasterosteus aculeatus	Gasterosteidae	UK	Outer Hebrides, North Uist	Rahn et al. (2016)
Diplostomum sp. Lineage 6 of Blasco-Costa et al. (2014)	Diplostomum sp. 6 AKR-2016	Diplolin6UistGa28	KX037888	Metacercaria		Gasterosteus aculeatus	Gasterosteidae	UK	Outer Hebrides, North Uist	Rahn et al. (2016)
Diplostomum sp. Lineage 6 of Blasco-Costa et al. (2014)	Diplostomum sp. 6 AKR-2016	Diplolin6UistGa29	KX037887	Metacercaria		Gasterosteus aculeatus	Gasterosteidae	UK	Outer Hebrides, North Uist	Rahn et al. (2016)
Diplostomum sp. Lineage 6 of Blasco-Costa et al. (2014)	Diplostomum sp. 6 AKR-2016	Diplolin6UistGa30	KX037886	Metacercaria		Gasterosteus aculeatus	Gasterosteidae	UK	Outer Hebrides, North Uist	Rahn et al. (2016)
Diplostomum sp. Lineage 6 of Blasco-Costa et al. (2014)	Diplostomum sp. 6 AKR-2016	Diplolin6UistGa31	KX037885	Metacercaria		Gasterosteus aculeatus	Gasterosteidae	UK	Outer Hebrides, North Uist	Rahn et al. (2016)
Diplostomum sp. Lineage 6 of Blasco-Costa et al. (2014)	Diplostomum sp. 6 AKR-2016	Diplolin6UistGa32	KX037884	Metacercaria		Gasterosteus aculeatus	Gasterosteidae	UK	Outer Hebrides, North Uist	Rahn et al. (2016)
Diplostomum sp. Lineage 6 of Blasco-Costa et al. (2014)	Diplostomum sp. 6 AKR-2016	Diplolin6UistGa33	KX037883	Metacercaria		Gasterosteus aculeatus	Gasterosteidae	UK	Outer Hebrides, North Uist	Rahn et al. (2016)
Diplostomum sp. Lineage 6 of Blasco-Costa et al. (2014)	Diplostomum sp. 6 AKR-2016	Diplolin6UistGa34	KX037882	Metacercaria		Gasterosteus aculeatus	Gasterosteidae	UK	Outer Hebrides, North Uist	Rahn et al. (2016)
Diplostomum sp. Lineage 6 of Blasco-Costa et al. (2014)	Diplostomum sp. 6 AKR-2016	Diplolin6UistGa35	KX037881	Metacercaria		Gasterosteus aculeatus	Gasterosteidae	UK	Outer Hebrides, North Uist	Rahn et al. (2016)
Diplostomum sp. Lineage 6 of Blasco-Costa et al. (2014)	Diplostomum sp. 6 AKR-2016	Diplolin6UistPp01	KX037880	Metacercaria		Punngitius pungitius	Gasterosteidae	UK	Outer Hebrides, North Uist	Rahn et al. (2016)
Diplostomum sp. Lineage 6 of Blasco-Costa et al. (2014)	Diplostomum sp. 6 AKR-2016	Diplolin6UistPp02	KX037879	Metacercaria		Punngitius pungitius	Gasterosteidae	UK	Outer Hebrides, North Uist	Rahn et al. (2016)
Diplostomum sp. Lineage 6 of Blasco-Costa et al. (2014)	Diplostomum sp. 6 AKR-2016	Diplolin6UistPp03	KX037878	Metacercaria		Punngitius pungitius	Gasterosteidae	UK	Outer Hebrides, North Uist	Rahn et al. (2016)
Diplostomum sp. Lineage 6 of Blasco-Costa et al. (2014)	Diplostomum sp. Lineage 6	DLIN6TAK1	KY513205	Cercaria		Radix balthica	Lymnaeidae	Norway	Lake Takvatn	Soldánová et al. (2017)
Diplostomum sp. Lineage 6 of Blasco-Costa et al. (2014)	Diplostomum sp. Lineage 6	DLIN6TAK2	KY513206	Cercaria		Radix balthica	Lymnaeidae	Norway	Lake Takvatn	Soldánová et al. (2017)
Diplostomum sp. Lineage 6 of Blasco-Costa et al. (2014)	Diplostomum sp. Lineage 6	DLIN6TAK3	KY513207	Cercaria		Radix balthica	Lymnaeidae	Norway	Lake Takvatn	Soldánová et al. (2017)
Diplostomum sp. Lineage 6 of Blasco-Costa et al. (2014)	Diplostomum sp. Lineage 6	DLIN6TAK4	KY513208	Cercaria		Radix balthica	Lymnaeidae	Norway	Lake Takvatn	Soldánová et al. (2017)
Diplostomum sp. Lineage 6 of Blasco-Costa et al. (2014)	Diplostomum sp. Lineage 6	DLIN6TAK5	KY513209	Cercaria		Radix balthica	Lymnaeidae	Norway	Lake Takvatn	Soldánová et al. (2017)
Diplostomum sp. Lineage 6 of Blasco-Costa et al. (2014)	Diplostomum sp. Lineage 6	DLIN6TAK6	KY513210	Metacercaria		Gasterosteus aculeatus	Gasterosteidae	Norway	Lake Takvatn	Soldánová et al. (2017)
Diplostomum sp. Lineage 6 of Blasco-Costa et al. (2014)	Diplostomum sp. Lineage 6	DLIN6TAK7	KY513211	Metacercaria		Gasterosteus aculeatus	Gasterosteidae	Norway	Lake Takvatn	Soldánová et al. (2017)
Diplostomum sp. Lineage 6 of Blasco-Costa et al. (2014)	Diplostomum sp. Lineage 6	DLIN6TAK8	KY513212	Metacercaria		Gasterosteus aculeatus	Gasterosteidae	Norway	Lake Takvatn	Soldánová et al. (2017)
Diplostomum sp. Lineage 6 of Blasco-Costa et al. (2014)	Diplostomum sp. Lineage 6	DLIN6TAK9	KY513213	Metacercaria		Gasterosteus aculeatus	Gasterosteidae	Norway	Lake Takvatn	Soldánová et al. (2017)
Diplostomum sp. A of Gordy & Hanington (2019)	Diplostomum sp. A MAG-2019	MGC346	MH368931			Ladislavella elodes	Lymnaeidae	Canada	Alberta, Buffalo Lake - Pelican Point	Gordy & Hanington (2019)
Diplostomum sp. A of Kudlai et al. (2017)	Diplostomum sp. A OK-2017	BBD14	KY654034	Metacercaria	Lens	Blicca bjoerkna	Cyprinidae	Slovakia	River Danube	Kudlai et al. (2017)
Diplostomum sp. B of Kudlai et al. (2017)	Diplostomum sp. B OK-2017	CGD	KY654035	Metacercaria	Lens	Carassius gibelio	Cyprinidae	Slovakia	River Danube	Kudlai et al. (2017)
Diplostomum sp. C of Kudlai et al. (2017)	Diplostomum sp. C OK-2017	RRD3	KY654036	Metacercaria		Rutilus rutilus	Cyprinidae	Slovakia	River Danube	Kudlai et al. (2017)
Diplostomum sp. of Chibwana et al. (2013)	Diplostomum sp. AK-2013	DN2	KC685360	Metacercaria	Lens	Synodontis nigrita	Mochokidae	Nigeria		Chibwana et al. (2013)
Diplostomum sp. of Chibwana et al. (2013)	Diplostomum sp. AK-2013	DN1	KC685359	Metacercaria	Lens	Synodontis nigrita	Mochokidae	Nigeria		Chibwana et al. (2013)
Diplostomum sp. of Chibwana et al. (2013)	Diplostomum sp. DTS1R	DTS1R	MN808616	Metacercaria		Tilapia sparrmanii	Cichlidae	South Africa: River Riet		Hoogendoorn et al. (2020)
Diplostomum sp. of Chibwana et al. (2013)	Diplostomum sp. DSZ7P	DSZ7P	MN808618	Metacercaria		Synodontis zambezensis	Mochokidae	South Africa	River Phongolo	Hoogendoorn et al. (2020)
Diplostomum sp. of Chibwana et al. (2013)	Diplostomum sp. DSZ6P	DSZ6P	MN808617	Metacercaria		Synodontis zambezensis	Mochokidae	South Africa	River Phongolo	Hoogendoorn et al. (2020)
Diplostomum sp. (Japan) of Komatsu et al. (2019)	Diplostomum sp. Metacercaria_3_3	Metacercaria_3_3	LC437812	Metacercaria	Eye	Tribolodon hakonensis	Cyprinidae	Japan	Saku, Nagano	Komatsu et al. (2019)
Diplostomum sp. (Japan) of Komatsu et al. (2019)	Diplostomum sp. Cercaria_141	Cercaria 141	LC437813	Cercaria		Radix auricularia japonica	Lymnaeidae	Japan	Saku, Nagano	Komatsu et al. (2019)
Diplostomum sp. (Japan) of Komatsu et al. (2019)	Diplostomum sp. Metacercaria_3_2	Metacercaria_3_2	LC437811	Metacercaria	Eye	Tribolodon hakonensis	Cyprinidae	Japan	Saku, Nagano	Komatsu et al. (2019)
Diplostomum sp. (Japan) of Komatsu et al. (2019)	Diplostomum sp. Cercaria_171	Cercaria_171	LC437810	Cercaria		Radix auricularia japonica	Lymnaeidae	Japan	Saku, Nagano	Komatsu et al. (2019)
Diplostomum sp. Clade Q of Georgieva et al. (2013)	Diplostomum mergi	RA97	JQ639179	Cercaria		Radix auricularia	Lymnaeidae	Germany	Lake Constance	Behrmann-Godel (2013)
Diplostomum sp. Clade Q of Georgieva et al. (2013)	Diplostomum mergi	RR45	JQ639178	Metacercaria	Lens	Rutilus rutilus	Cyprinidae	Germany	Lake Constance	Behrmann-Godel (2013)
Diplostomum sp. Clade Q of Georgieva et al. (2013)	Diplostomum mergi	RR43	JQ639177	Metacercaria	Lens	Rutilus rutilus	Cyprinidae	Germany	Lake Constance	Behrmann-Godel (2013)
[truncated: 11 more rows]

## Sheet: Sequences with conflicting data
Subset from Table S1. Sequences with conflicting data for the microhabitat in the fish host
[truncated: 25 more rows]

[truncated: 1 more sheets: References]
